# Supplementary material for: Transcriptomic Responses of Zebrafish Embryos to Environmentally Relevant, Low-Dose (2-Ethylhexyl) Phthalate Exposure at 96–120 hpf
Source: Genes (Basel). 2026 Feb 25;17(3):257. doi: 10.3390/genes17030257 (PMC13025252; doi:10.3390/genes17030257)
Supplement: Supplementary file 1 [file genes-17-00257-s001.zip]

Archive with 4 entries (4 files):
- Supplemental File S1_Gene Level_Results_revision.pdf
- Supplementary File S2_Network_Level_results_revision.pdf
- Table_S1_KEGG_ORA_results.xlsx
- Table_S2_KEGG_GSEA_results.xlsx
