# Supplementary material for: Transcriptomic Responses of Zebrafish Embryos to Environmentally Relevant, Low-Dose (2-Ethylhexyl) Phthalate Exposure at 96–120 hpf
Source: Genes (Basel). 2026 Feb 25;17(3):257. doi: 10.3390/genes17030257 (PMC13025252; doi:10.3390/genes17030257)
Supplement: Supplementary file 1 [file genes-17-00257-s001.zip › Table_S1_KEGG_ORA_results.xlsx]

## Sheet: KEGG_ORA_results
category	subcategory	ID	Description	GeneRatio	BgRatio	RichFactor	FoldEnrichment	zScore	pvalue	p.adjust	qvalue	geneID	Count
Environmental Information Processing	Signal transduction	hsa04010	MAPK signaling pathway	263/6370	300/9512	0.876667	1.30908	7.74528	4.42672e-17	1.23596e-14	4.47338e-15	DAXX/NR4A1/MAPK14/MAP4K2/PRKACB/CACNB3/PPM1B/CACNB1/MAPKAPK2/RASGRF2/CACNG5/GNG12/FGF8/STMN1/NF1/PRKCG/NTRK1/FGFR3/PPP3CA/MAP3K5/RAPGEF2/HRAS/ERBB3/MAPK12/RRAS/MAP2K2/CACNA1A/MAP3K20/MYC/FGF20/MAP2K1/MAP2K7/CACNA1C/PRKCB/CACNG1/RAP1B/DUSP8/FGF6/MEF2C/MAP3K13/CACNB4/MYD88/CDC25B/CACNA1F/FGFR1/AKT2/STK3/MKNK2/ARRB2/CHUK/MAP2K5/INSR/MAP3K9/GADD45B/EGFR/NGF/EFNA3/CACNA2D1/ANGPT2/PPP3CC/GADD45G/IKBKG/…	263
Cellular Processes	Cell motility	hsa04810	Regulation of actin cytoskeleton	209/6370	232/9512	0.900862	1.34521	7.57941	7.08285e-17	1.23596e-14	4.47338e-15	MYH10/MYH9/ITGB6/ITGA10/MYL11/ITGAX/LIMK1/PIK3CD/GNG12/FGF8/PIP4K2A/ACTR2/PTK2/MYLK/FGFR3/LIMK2/HRAS/WASL/ARHGEF7/ITGAV/ITGA5/PIP5K1B/FN1/RRAS/MAP2K2/CYRIA/ARHGEF6/ACTN1/FGF20/MAP2K1/ITGA11/MYL9/SRC/ARPC1A/ACTR3B/CHRM1/FGF6/MYH11/SSH1/LPAR5/SCIN/PPP1R12A/FGFR1/AKT2/GSN/PFN2/ITGA3/ARHGEF4/ITGB5/EGFR/CFL2/ABI2/C9/ITGB2/BRAF/PIK3R2/PAK4/PAK2/ITGA2B/ARPC5/MYL7/BDKRB1/EZR/C5/CFL1/KNG1/ITGB1/CHRM3/WASF…	209
Human Diseases	Neurodegenerative disease	hsa05022	Pathways of neurodegeneration - multiple diseases	399/6370	483/9512	0.826087	1.23355	7.50103	2.12387e-15	2.47077e-13	8.94262e-14	DNAH6/DAXX/MAPK14/ATP5PO/PINK1/CHMP2B/PSMB6/UBC/WNT7A/OPTN/ATG14/PSMD1/PSMA5/DCTN5/VDAC3/SLC6A3/CASP9/GRM5/TARDBP/PTGS2/PRKCG/PSEN1/PPP3CA/WNT2B/ATP2A2/PSMD11/MAP3K5/HRAS/EIF2S1/SLC25A5/LRRK2/GPX2/TUBA1A/NDUFS5/PSMD9/MAPK12/MAP2K2/WNT8B/LRP5/PSMC3/RAB5A/NDUFS2/UQCRFS1/MAP2K1/MAP2K7/AMBRA1/CACNA1C/BCL2L1/PRKCB/CHRM1/ATP5MC3/PSMB1/KLC1/WDR41/NDUFB8/ATP5F1A/DVL1/CACNA1F/PSMA8/CAMK2B/UQCRB/COX5B/SIGM…	399
Organismal Systems	Development and regeneration	hsa04360	Axon guidance	167/6370	184/9512	0.907609	1.35529	6.92904	1.81421e-14	1.58289e-12	5.72907e-13	SEMA6C/SMO/LRRC4/LIMK1/PIK3CD/PLXNB2/PARD6B/RND1/SLIT2/EPHA7/PTK2/PPP3CA/LIMK2/ROBO3/HRAS/RRAS/L1CAM/PLXNA3/RYK/SRGAP1/SEMA3G/EFNB1/MYL9/SRC/SSH1/PARD3/EPHA4/CAMK2B/DPYSL5/SEMA3F/FYN/FES/SEMA6D/SEMA3B/BMPR2/RGMA/CFL2/CAMK2D/EFNA3/PPP3CC/NTNG1/PLXNC1/PTCH1/LRRC4C/PLXNB1/GNAI2/EPHA2/SEMA3D/GSK3B/PIK3R2/PAK4/NCK2/BMP7/PDPK1/PAK2/EFNA1/SEMA3A/PLXNA4/EFNB2/PTPN11/CFL1/FZD3/NTN1/ITGB1/EPHA8/MYL12B/ROBO…	167
Environmental Information Processing	Signaling molecules and interaction	hsa04082	Neuroactive ligand signaling	178/6370	199/9512	0.894472	1.33567	6.81357	7.94905e-14	5.06184e-12	1.83206e-12	PRKACB/P2RX2/ADORA2B/GNB3/HTR1F/TACR3/GNG12/GRM2/SLC6A3/GRM5/P2RX5/PRKCG/PENK/GRIN3B/SLC18A3/OPRK1/ADRB1/PRKCB/CHRM1/GNG3/GNA11/SLC1A3/P2RX3/GNGT2/SLC17A9/DRD2/ADRA1B/HTR1E/GNAQ/GLRA1/GABRA4/GABRR2/TAC1/ADCY2/P2RY11/SLC18A2/MC4R/CHAT/HTR6/SLC6A2/SLC17A7/GABBR1/GNAO1/P2RX1/GNAI2/GRM6/CHRNB2/HTR2C/SLC6A9/GNB4/SLC1A1/GABRP/GRIA1/MC3R/CHRM3/GABRB3/ADRA1D/PNOC/GNG13/OGFR/GRIN1/SLC1A7/GRIK4/GRM1/GABRR3…	178
Environmental Information Processing	Signal transduction	hsa04020	Calcium signaling pathway	221/6370	254/9512	0.870079	1.29924	6.88279	9.93517e-14	5.06184e-12	1.83206e-12	STIM2/PRKACB/MCOLN1/P2RX2/ADORA2B/ITPKC/TACR3/FGF8/VDAC3/ORAI1/GRM5/P2RX5/PRKCG/NTRK1/MYLK/FGFR3/MST1R/SLC8A3/PPP3CA/ATP2A2/GRIN3B/CAMK4/SLC25A5/ERBB3/CACNA1A/FGF20/ADRB1/ATP2B1/CACNA1C/PRKCB/CAMK1G/SLC8A2/CASQ2/CHRM1/FGF6/GNA11/ITPKB/CYSLTR2/P2RX3/TFEB/CACNA1F/FGFR1/CAMK2B/ADRA1B/GNAQ/EDNRA/ITPR2/SLC8A1/VDAC2/EGFR/NGF/CAMK2D/ADCY2/ITPR1/PPP3CC/CALM2/HTR6/GNA15/P2RX1/KDR/CAMK1D/CASQ1/HTR2C/AGTR1/…	221
Cellular Processes	Cellular community - eukaryotes	hsa04510	Focal adhesion	181/6370	203/9512	0.891626	1.33142	6.79602	1.01527e-13	5.06184e-12	1.83206e-12	TNXB/LAMB2/ITGB6/ITGA10/MYL11/COL4A4/PIK3CD/COL4A3/PRKCG/PTK2/MYLK/HRAS/ITGAV/ITGA5/PIP5K1B/FN1/ACTN1/MAP2K1/ITGA11/MYL9/SRC/PRKCB/RAP1B/PPP1R12A/THBS1/AKT2/FYN/COL2A1/THBS3/COL1A1/ITGA3/ITGB5/EGFR/CTNNB1/RAPGEF1/XIAP/VASP/KDR/BRAF/GSK3B/TLN2/PIK3R2/PAK4/PDPK1/PAK2/ITGA2B/MYL7/PARVB/FLT1/COL1A2/THBS4/TNR/LAMA4/TNC/ITGB1/CAV3/COL9A2/PIP5K1A/TNN/MYL12B/ERBB2/CCND3/IGF1R/MAPK1/ITGB8/ITGB4/CRKL/PAK5/…	181
Human Diseases	Cancer: overview	hsa05205	Proteoglycans in cancer	181/6370	204/9512	0.887255	1.32489	6.67893	3.06112e-13	1.33541e-11	4.83334e-12	MAPK14/PRKACB/WNT7A/SDC2/SMO/PIK3CD/ESR1/PRKCG/PTK2/WNT2B/HRAS/HIF1A/ERBB3/ITGAV/ITGA5/SMAD2/MAPK12/FN1/RRAS/MAP2K2/WNT8B/MYC/MAP2K1/CTSL/SRC/PRKCB/ANK2/CBL/EIF4B/PPP1R12A/THBS1/FGFR1/CAMK2B/AKT2/CTTN/ITPR2/DCN/COL1A1/HCLS1/ITGB5/EGFR/CAMK2D/CTNNB1/ITPR1/FZD9/WNT11/PTCH1/WNT10A/KDR/BRAF/MMP2/CASP3/PIK3R2/PDPK1/GPC1/NUDT16L1/TLR4/RPS6/COL1A2/PTPN11/EZR/FZD3/ITGB1/STAT3/WNT7B/CAV3/CD63/FZD5/TIAM1/E…	181
Environmental Information Processing	Signal transduction	hsa04015	Rap1 signaling pathway	187/6370	212/9512	0.882075	1.31716	6.64941	4.56025e-13	1.76837e-11	6.40036e-12	MAPK14/SKAP1/ADORA2B/MAGI1/PIK3CD/FGF8/PARD6B/PRKCG/FGFR3/RAPGEF2/HRAS/MAPK12/RRAS/MAP2K2/FGF20/MAP2K1/SRC/PRKCB/RAP1B/CNR1/FGF6/LPAR5/PARD3/THBS1/RAPGEF6/FGFR1/DRD2/AKT2/GNAQ/INSR/PFN2/EGFR/NGF/CTNNB1/ADCY2/EFNA3/ANGPT2/CALM2/RAPGEF1/RALA/APBB1IP/GNAO1/ITGB2/VASP/GNAI2/KDR/EPHA2/BRAF/TLN2/PIK3R2/ITGA2B/EFNA1/FLT1/SIPA1L1/PRKCI/RGS14/MAGI2/ITGB1/DOCK4/GRIN1/TIAM1/MAGI3/IGF1R/MAPK1/ADCY6/TEK/CRKL/…	187
Cellular Processes	Cell growth and death	hsa04110	Cell cycle	144/6370	158/9512	0.911392	1.36094	6.51389	5.17133e-13	1.80479e-11	6.53221e-12	ATM/HDAC8/SKP1/MAD2L1/SKP2/YWHAH/RAD21/SMAD2/YWHAE/RB1/MYC/CCNH/CUL1/PPP2R1B/RBL1/ANAPC5/ORC3/CDC6/SMAD3/CDC25B/CDKN1C/DDX11/CCNA2/STAG2/SMAD4/WEE2/YWHAB/GADD45B/ANAPC16/CDC14A/SMC1B/PPP2R5D/ESCO2/FZR1/HDAC1/PPP2R5E/GADD45G/GSK3B/SMC3/TFDP1/TGFB3/MCM5/CDC14B/ORC5/YWHAQ/CDC7/MCM3/TRIP13/CHEK2/CDK2/PPP2R5A/TGFB2/CCND3/CDKN1B/WAPL/PPP2CA/PPP2R5C/ANAPC4/MDM2/MAD1L1/CCNB3/TGFB1/ABL1/TP53/CCNB2/AURKB/R…	144
Human Diseases	Neurodegenerative disease	hsa05010	Alzheimer disease	323/6370	391/9512	0.826087	1.23355	6.71482	1.1473e-12	3.64006e-11	1.31747e-11	SLC39A13/ATP5PO/PSMB6/WNT7A/ATG14/PSMD1/PIK3CD/PSMA5/VDAC3/CASP9/GRM5/PTGS2/PSEN1/PPP3CA/WNT2B/ATP2A2/PSMD11/MAP3K5/APH1B/HRAS/SLC39A10/EIF2S1/SLC25A5/TUBA1A/NDUFS5/PSMD9/MAP2K2/WNT8B/LRP5/PSMC3/NDUFS2/UQCRFS1/MAP2K1/MAP2K7/AMBRA1/CACNA1C/CHRM1/ATP5MC3/PSMB1/KLC1/NDUFB8/ATP5F1A/DVL1/CACNA1F/PSMA8/UQCRB/COX5B/AKT2/NAE1/GNAQ/ATP5PB/CHUK/ITPR2/INSR/ATF6/CSNK2A2/NDUFV2/NDUFA10/VDAC2/PSMB3/PSMA6/ERN1/…	323
Human Diseases	Endocrine and metabolic disease	hsa04934	Cushing syndrome	141/6370	155/9512	0.909677	1.35838	6.40495	1.33129e-12	3.87182e-11	1.40135e-11	NR4A1/PRKACB/CYP11A1/WNT7A/CRHR1/ORAI1/TCF7L2/KMT2A/WNT2B/STAR/MAP2K2/RB1/WNT8B/KCNK2/TCF7L1/MAP2K1/CACNA1C/RAP1B/GNA11/DVL1/CACNA1F/CAMK2B/GNAQ/ITPR2/EGFR/CAMK2D/CTNNB1/ADCY2/ITPR1/FZD9/WNT11/CREB3L1/AGT/WDR5/WNT10A/GNAI2/BRAF/GSK3B/AGTR1/RASD1/HSD3B2/AHR/NCEH1/CREB3/FZD3/ARNT/WNT7B/NR5A1/ATF2/FZD5/CDK2/MAPK1/FZD7/CRH/ADCY6/CDKN1B/CACNA1S/LDLR/GNAI1/ADCY8/LEF1/CYP17A1/KMT2D/CYP21A2/WNT9B/ATF4/FZ…	141
Cellular Processes	Transport and catabolism	hsa04144	Endocytosis	217/6370	252/9512	0.861111	1.28585	6.54815	1.80405e-12	4.60043e-11	1.66506e-11	STAM/CHMP2B/SH3GL1/AP2M1/PARD6B/LDLRAP1/EPN3/ACTR2/FGFR3/CYTH3/STAM2/HRAS/IGF2R/WASL/SMAD2/PIP5K1B/WIPF2/RAB5A/SH3GL3/CHMP4B/CHMP4C/AMPH/SPG21/EHD3/SRC/VPS35/EPN2/ARPC1A/SNX3/ACTR3B/SH3GLB2/CBL/ASAP2/SMAD3/EPN1/PARD3/SH3GLB1/ARRB2/TSG101/VTA1/EGFR/ARF1/EHD1/CBLB/RAB22A/VPS26B/SMURF1/RAB11FIP3/IQSEC1/VPS37A/TGFBR1/SNX12/ARPC5/RAB4A/RAB31/SNX5/RAB7A/GRK7/HGS/PRKCI/CYTH1/ASAP3/HSPA1L/SNX4/SH3GL2/CAV…	217
Cellular Processes	Transport and catabolism	hsa04140	Autophagy - animal	152/6370	169/9512	0.899408	1.34304	6.40658	1.84544e-12	4.60043e-11	1.66506e-11	PRKACB/IGBP1/UBC/OPTN/ATG14/GORASP1/MLST8/PIK3CD/HRAS/EIF2S1/HIF1A/RRAGC/RRAS/MAP2K2/STX17/MAP2K1/CTSL/AMBRA1/BCL2L1/PRKCD/ATG3/WDR41/SH3GLB1/AKT2/C9orf72/VMP1/ERN1/ATG4A/ITPR1/LAMP2/GORASP2/SMCR8/PIK3R2/PDPK1/RAB39B/MAP3K7/RAB7A/WDR45B/BNIP3/ATG5/NRBF2/UVRAG/VAMP8/TSC1/RAB7B/GABARAPL2/IGF1R/MAPK1/TRAF6/RAB1A/PPP2CA/HMGB1/RPS27A/MAP1LC3A/PRKCQ/P3R3URF-PIK3R3/INS/GABARAP/ATG13/RRAS2/VPS11/IRS2/WIP…	152
Organismal Systems	Environmental adaptation	hsa04714	Thermogenesis	203/6370	235/9512	0.86383	1.28991	6.40735	4.93439e-12	1.14807e-10	4.15527e-11	PRKAG3/MAPK14/PRKACB/ATP5PO/MLST8/PRKAG1/ACSL1/ACSL4/MAP3K5/HRAS/NDUFS5/MAPK12/NDUFS2/UQCRFS1/SMARCA2/CNR1/ATP5MC3/NDUFB8/ATP5F1A/FGFR1/UQCRB/COX5B/ATP5PB/SMARCB1/ATP5MG/PRKAG2/NDUFV2/NDUFA10/ATP5PF/ADCY2/ACSL3/UQCRC2/NDUFAB1/NDUFS3/CREB3L1/SDHA/SMARCE1/SMARCC1/NPR1/SMARCD1/COA7/ATP5F1D/RPS6/SMARCD3/CREB3/NDUFA2/COX6A2/COX4I2/UCP1/ATF2/DPF3/NDUFAF1/TSC1/ADCY6/RPS6KA2/NDUFS1/NDUFB10/UQCRQ/SDHD/PRK…	203
Human Diseases	Neurodegenerative disease	hsa05017	Spinocerebellar ataxia	131/6370	144/9512	0.909722	1.35844	6.17102	8.44981e-12	1.84312e-10	6.67091e-11	NFYA/PSMB6/ATG14/PSMD1/PIK3CD/DAB1/PSMA5/VDAC3/PRKCG/KAT5/ATP2A2/PSMD11/GRIN3B/MAP3K5/SLC25A5/VLDLR/PSMD9/CACNA1A/PSMC3/AMBRA1/ATXN10/PRKCB/PSMB1/PSMA8/AKT2/GNAQ/ATXN2L/ITPR2/NOP56/VDAC2/PSMB3/PSMA6/ERN1/ITPR1/TBP/PSMC5/PSMD13/PIK3R2/PSMD3/PSMC2/PSMD8/ATP2A1/GRIA1/PSMD4/NRBF2/GRIN1/GRM1/PSMC4/SLC25A4/MYOD1/TRAF2/GRIN2B/PSMC1/PSMB2/RORA/GRIA3/P3R3URF-PIK3R3/GRIN2A/XBP1/PSMA2/ATG13/TBPL1/PSMC6/WIPI…	131
Human Diseases	Infectious disease: viral	hsa05165	Human papillomavirus infection	277/6370	333/9512	0.831832	1.24213	6.40409	1.02662e-11	1.99707e-10	7.22811e-11	NHERF1/SCRIB/TNXB/PRKACB/LAMB2/ATM/WNT7A/ITGB6/ITGA10/HES7/COL4A4/MAGI1/PIK3CD/COL4A3/PARD6B/TCF7L2/PTGS2/PTK2/PALS1/PSEN1/WNT2B/HRAS/STAT1/ITGAV/ITGA5/ATP6V1H/HES1/FN1/MAP2K2/PPP2R2A/RB1/WNT8B/HES6/TCF7L1/PPP2R1B/MAP2K1/ITGA11/RBL1/UBR4/DLG1/LLGL1/DVL1/PARD3/THBS1/CCNA2/ATP6V1D/AKT2/COL2A1/CHUK/THBS3/COL1A1/ITGA3/ITGB5/JAG1/HEY2/EGFR/ATP6V1E1/MX1/PPP2R5D/CTNNB1/FZD9/WNT11/TBP/ATP6V0A1/HDAC1/PPP2…	277
Cellular Processes	Transport and catabolism	hsa04142	Lysosome	122/6370	133/9512	0.917293	1.36975	6.1141	1.03001e-11	1.99707e-10	7.22811e-11	MAN2B1/MCOLN1/SPAM1/AGA/IGF2R/ATP6V1H/LAPTM4A/ACP2/CTSL/MANBA/NEU1/CTNS/NAPSA/CTSV/ABCA2/CD164/AP4B1/CTSS/PSAP/LAMP2/ATP6V0A1/AP3M2/GALC/TCIRG1/NPC1/M6PR/LIPA/ACP5/AP1B1/GNS/SLC11A2/CD63/AP1S3/SORT1/AP3M1/GNPTAB/NAGLU/ATP6V0B/SGSH/HEXB/ASAH1/ATP6V0A2/LAPTM4B/FUCA1/GLA/GLB1/ATP6V0C/HYAL3/CLN3/ENTPD4/GGA1/GNPTG/LGMN/AP3S2/PPT1/CTSK/CTSH/ARSA/TPP1/CTSZ/FUCA2/SUMF1/CLTA/HYAL4/GALNS/HEXA/CLTB/CTSO/AP4…	122
Environmental Information Processing	Signal transduction	hsa04150	mTOR signaling pathway	142/6370	158/9512	0.898734	1.34203	6.17276	1.16193e-11	2.06077e-10	7.45867e-11	TELO2/GRB10/RICTOR/WNT7A/MLST8/PIK3CD/TTI1/SEH1L/PRKCG/SKP2/WNT2B/HRAS/RRAGC/ATP6V1H/MAP2K2/WNT8B/LRP5/MAP2K1/PRKCB/EIF4B/DVL1/NPRL3/ATP6V1D/AKT2/CHUK/INSR/EIF4E/ATP6V1E1/EIF4E1B/FZD9/WNT11/LPIN3/WNT10A/BRAF/GSK3B/PIK3R2/PDPK1/TNFRSF1A/CASTOR2/RPS6/LPIN1/FZD3/ATP6V1G1/WNT7B/ATP6V1C1/FZD5/WDR24/SGK1/TSC1/IGF1R/MAPK1/FZD7/RPS6KA2/PRR5L/TBC1D7/TBC1D7-LOC100130357/SLC38A9/RPS6KA1/P3R3URF-PIK3R3/ATP6V…	142
Human Diseases	Cancer: specific types	hsa05224	Breast cancer	134/6370	148/9512	0.905405	1.352	6.14494	1.18096e-11	2.06077e-10	7.45867e-11	DLL3/WNT7A/PIK3CD/FGF8/ESR1/TCF7L2/WNT2B/HRAS/HES1/MAP2K2/RB1/WNT8B/LRP5/MYC/FGF20/TCF7L1/MAP2K1/FGF6/DVL1/DLL1/FGFR1/AKT2/JAG1/HEY2/GADD45B/EGFR/JAG2/CTNNB1/FZD9/WNT11/ESR2/GADD45G/WNT10A/BRAF/GSK3B/PIK3R2/NCOA1/BAX/FZD3/WNT7B/FZD5/ERBB2/IGF1R/MAPK1/FZD7/FGF10/FOS/LEF1/P3R3URF-PIK3R3/FGF5/TP53/PGR/WNT9B/GRB2/HES5/NRAS/PIK3R1/FZD8/TCF7/NFKB2/WNT3/WNT10B/WNT2/DDB2/FGF16/NOTCH2/KIT/JUN/GADD45A/FGF1…	134
Cellular Processes	Cell motility	hsa04820	Cytoskeleton in muscle cells	200/6370	233/9512	0.858369	1.28176	6.19991	2.60981e-11	4.33726e-10	1.56981e-10	MYH10/TNNI1/TTN/MYH9/ACTN3/ATP1A1/MYH4/ITGB6/ITGA10/TMOD2/MYL11/ANKRD2/SDC2/COL4A4/BGN/MYBPH/COL4A3/FHL2/FMNL3/TPM3/DES/AMPD3/TNNI2/ITGAV/ITGA5/FN1/CSRP1/TCAP/ITGA11/MYL9/DMD/COL11A1/ANK2/NRAP/NID2/SYNE1/DAAM1/MYH11/VIM/ATP1A2/THBS1/PDLIM3/MYL4/MYBPC3/CSRP2/THBS3/DCN/SGCE/MYOZ2/COL1A1/COL11A2/FMNL2/COL5A1/ITGA3/ITGB5/ATP1B1/LMNA/ENO1/LBR/MYL1/ENO2/FBLN2/ATP1B3/DAG1/TLN2/ATP1A3/FLNC/ITGA2B/MYL7/SP…	200
Cellular Processes	Transport and catabolism	hsa04146	Peroxisome	80/6370	83/9512	0.963855	1.43928	5.72301	3.63982e-11	5.77408e-10	2.08985e-10	ABCD3/PXMP2/PAOX/IDH2/ACSL1/ACSL4/MVK/ACAA1/PEX19/FAR1/FAR2/SCP2/ECH1/PEX3/ACOT8/ACSL3/ACOX1/CRAT/AGXT/GSTK1/HACL1/DHRS4/HMGCL/PEX5L/HAO1/IDH1/PEX11G/NOS2/HAO2/PEX14/MPV17/PEX12/DAO/SLC27A2/ACOX3/EPHX2/CROT/PEX10/PEX7/AGPS/SOD1/DECR2/PRDX5/XDH/PIPOX/PECR/MPV17L2/NUDT13/AMACR/PEX16/PRDX1/ABCD2/PEX11A/SLC25A17/ABCD4/PEX2/PEX11B/EHHADH/NUDT7/PEX5/PMVK/PEX6/PEX13/PEX26/GNPAT/ABCD1/ACSL5/NUDT19/DDO/PH…	80
Genetic Information Processing	Folding, sorting and degradation	hsa04141	Protein processing in endoplasmic reticulum	152/6370	172/9512	0.883721	1.31962	6.02281	5.30378e-11	8.04791e-10	2.91283e-10	STT3B/DNAJC1/SEC31B/UBXN6/SKP1/NGLY1/HSP90B1/PRKCSH/SEL1L/DNAJC5/SSR2/MAP3K5/MAN1A1/SEC61A1/EIF2S1/CUL1/MAP2K7/YOD1/PDIA6/TXNDC5/RPN2/UFD1/DNAJA2/ATF6/HYOU1/RRBP1/ERN1/SSR3/MBTPS1/UBE2D4/DNAJB11/ERO1A/UBE2G1/SEC63/SYVN1/PDIA4/SEC61G/TRAM1/SEC23B/SSR4/HSPH1/SEC62/RAD23A/VCP/AMFR/OS9/BAX/BAG1/SEC31A/RAD23B/PRKN/DERL1/HSPA1L/HERPUD1/HSP90AA1/EDEM1/UBE2G2/EDEM2/MMP24-AS1-EDEM2/HSP90AB1/TRAF2/DNAJA1/C…	152
Environmental Information Processing	Signal transduction	hsa04151	PI3K-Akt signaling pathway	296/6370	362/9512	0.81768	1.221	6.10401	1.11311e-10	1.61865e-09	5.85848e-10	NR4A1/TNXB/LAMB2/ITGB6/ITGA10/GNB3/COL4A4/MLST8/MAGI1/PIK3CD/GNG12/COL4A3/FGF8/HSP90B1/CASP9/NTRK1/PTK2/FGFR3/GYS2/YWHAH/HRAS/ERBB3/ITGAV/ITGA5/YWHAE/FN1/MAP2K2/PPP2R2A/MYC/FGF20/GHR/PPP2R1B/MAP2K1/ITGA11/SYK/MCL1/BCL2L1/CHRM1/FGF6/GNG3/EIF4B/JAK3/LPAR5/GNGT2/THBS1/FGFR1/AKT2/COL2A1/CHUK/INSR/THBS3/COL1A1/ITGA3/ITGB5/YWHAB/EIF4E/PCK1/G6PC1/EGFR/NGF/PPP2R5D/EIF4E1B/EFNA3/ANGPT2/PPP2R5E/CREB3L1/PRL…	296
Organismal Systems	Nervous system	hsa04723	Retrograde endocannabinoid signaling	133/6370	149/9512	0.892617	1.3329	5.8315	1.71104e-10	2.38861e-09	8.64526e-10	MAPK14/PRKACB/GNB3/GNG12/GRM5/PTGS2/PRKCG/NDUFS5/MAPK12/CACNA1A/NDUFS2/CACNA1C/PRKCB/CNR1/NAPEPLD/GNG3/NDUFB8/GNGT2/CACNA1F/GNAQ/ITPR2/NDUFV2/NDUFA10/GABRA4/GABRR2/ADCY2/ITPR1/NDUFAB1/NDUFS3/SLC17A7/GNAO1/GNAI2/GNB4/GABRP/GRIA1/CACNA1B/NDUFA2/GABRB3/GNG13/GRM1/GABRR3/MAPK1/ADCY6/NDUFS1/NDUFB10/CACNA1S/GNAI1/ADCY8/GRIA3/NDUFB7/GABRA2/GNB2/GNGT1/NDUFA1/NDUFV1/MGLL/NDUFB6/GRIA4/NDUFA6/GNG7/PRKCA/NDU…	133
Human Diseases	Neurodegenerative disease	hsa05016	Huntington disease	257/6370	311/9512	0.826367	1.23397	5.97318	2.3588e-10	3.16623e-09	1.14597e-09	NRF1/DNAH6/ATP5PO/PSMB6/ATG14/AP2M1/PSMD1/PSMA5/DCTN5/VDAC3/CASP9/GRM5/PSMD11/MAP3K5/SLC25A5/GPX2/TUBA1A/NDUFS5/PSMD9/PSMC3/NDUFS2/UQCRFS1/MAP2K7/AMBRA1/ATP5MC3/PSMB1/KLC1/SLC1A3/NDUFB8/ATP5F1A/PSMA8/UQCRB/COX5B/GNAQ/ATP5PB/ACTR1B/NDUFV2/GPX8/NDUFA10/VDAC2/PSMB3/PSMA6/ERN1/ATP5PF/ITPR1/UQCRC2/NDUFAB1/TBP/PSMC5/NDUFS3/HDAC1/CREB3L1/PSMD13/SDHA/CASP3/PSMD3/BDNF/ATP5F1D/DCTN1/PSMC2/PSMD8/BAX/CREB3/I…	257
Cellular Processes	Transport and catabolism	hsa04148	Efferocytosis	139/6370	157/9512	0.88535	1.32205	5.79335	2.65649e-10	3.43375e-09	1.2428e-09	MAPK14/SLC2A1/GULP1/MAPKAPK2/XKR8/PTGS2/PTK2/ATP2A2/TYRO3/DNMT3A/HIF1A/ITGAV/MAPK12/MAP2K2/RAB5A/ODC1/UQCRFS1/GAS6/MAP2K1/CASP1/ATP11A/DUSP8/PPARD/ADAM9/THBS1/CAMK2B/PTGER2/ITGB5/CAMK2D/PANX1/MFGE8/ADAM10/ANO5/SLC16A1/MEGF10/CASP3/LIPA/JAK2/DUSP5/BSG/PTPN11/XKR6/RAB7A/ATP2A1/GPR132/ARNT/SGK1/RAB7B/XKR7/XKR9/RAB5C/MAPK1/CRKL/LRP1/TMEM30A/PPARG/CD36/TGFB1/RXRA/PTGER4/NFATC1/VPS11/ATP11C/ARG2/S1PR1/…	139
Environmental Information Processing	Signal transduction	hsa04024	cAMP signaling pathway	192/6370	226/9512	0.849558	1.2686	5.81873	4.53622e-10	5.65407e-09	2.04642e-09	PRKACB/ATP1A1/HTR1F/PIK3CD/SOX9/PDE10A/CRHR1/ORAI1/PDE3A/ATP2A2/GRIN3B/CAMK4/NFKBIA/RRAS/MAP2K2/KCNK2/ADRB1/ATP2B1/MAP2K1/MYL9/CACNA1C/RAP1B/CHRM1/ATP1A2/PPP1R12A/FSHB/CACNA1F/CAMK2B/DRD2/AKT2/PTGER2/HTR1E/EDNRA/CNGA1/CNGA3/VIPR2/ATP1B1/CAMK2D/AMH/ADCY2/ACOX1/CALM2/ATP1B3/CREB3L1/HTR6/PTCH1/GABBR1/GNAI2/BRAF/PIK3R2/ATP1A3/NPR1/BDNF/ATP2A1/CREB3/GRIA1/ATP2B3/GIPR/GLI3/GRIN1/TIAM1/LHCGR/GPHB5/MAPK1…	192
Cellular Processes	Cellular community - eukaryotes	hsa04520	Adherens junction	87/6370	93/9512	0.935484	1.39691	5.47661	7.01166e-10	8.25217e-09	2.98676e-09	MYL11/TCF7L2/LMO7/PTPRF/YES1/WASL/NECTIN3/ACTN1/TCF7L1/PTPN1/MYL9/SRC/RAP1B/SMAD3/PARD3/FGFR1/FYN/INSR/FER/PDCD10/SMAD4/CSNK2A2/CCM2/EGFR/CTNNB1/WAS/SMURF1/TGFBR1/ARHGAP29/HEG1/MYL7/MAP3K7/WASF2/CTNNA2/MYL12B/ERBB2/IGF1R/MAPK1/NLK/AFDN/LEF1/PTPRJ/TGFBR2/CDH1/ACTB/RAC2/SMURF2/TCF7/SSX2IP/SNAI2/CDC42/VCL/SNAI1/MYL2/ROCK1/WASF3/EP300/BAIAP2/NECTIN2/NECTIN1/MAPK3/MET/RASIP1/RAC1/CDH5/ACP1/PTPRB/NECTI…	87
Environmental Information Processing	Signaling molecules and interaction	hsa04517	IgSF CAM signaling	249/6370	302/9512	0.824503	1.23119	5.81328	7.09355e-10	8.25217e-09	2.98676e-09	MYH10/TRIO/CNTN2/MAPK14/MYH9/KIRREL1/KCNA2/EPB41L3/ITGAX/CLMP/MAGI1/PIK3CD/PARD6B/SLIT2/PRKCG/LRRC4B/ACTR2/PTK2/MYLK/LMO7/DYNLL2/RAPGEF2/ROBO3/PTPRF/SCN8A/TUBA1A/WASL/ITGA5/NRCAM/MAPK12/NECTIN3/MAP2K2/SLITRK2/L1CAM/PLXNA3/ACTN1/NCAM1/SRGAP1/MAP2K1/MYL9/SRC/ARPC1A/MYL6/PRKCB/ACTR3B/RAP1B/FGB/ANK2/ROBO4/MYH11/CADM2/ERC1/PARD3/RAPGEF6/FGFR1/AKT2/FYN/PPFIA2/CTNNB1/GRIP1/MPP3/CD2AP/LRRC4C/ITGB2/KCNA1/…	249
Environmental Information Processing	Signal transduction	hsa04390	Hippo signaling pathway	138/6370	157/9512	0.878981	1.31254	5.62225	9.95201e-10	1.1204e-08	4.05515e-09	RASSF6/SCRIB/FRMD6/WNT7A/GDF5/LATS1/PARD6B/TCF7L2/PALS1/RASSF1/WNT2B/GDF6/YWHAH/CSNK1D/SAV1/SMAD2/YWHAE/PPP2R2A/WNT8B/MYC/TCF7L1/PPP2R1B/TP53BP2/MOB1B/DLG1/LLGL1/SMAD3/DVL1/PARD3/STK3/BMPR2/SMAD4/YWHAB/BMP2/AMH/CTNNB1/FZD9/WNT11/BMP6/SMAD7/ITGB2/WNT10A/FBXW11/TGFBR1/GSK3B/TP73/BMP7/TGFB3/BMPR1A/BMP4/NKD1/NF2/GLI2/PRKCI/FZD3/WNT7B/YWHAQ/LLGL2/CTNNA2/PATJ/FZD5/TGFB2/SMAD1/CCND3/FZD7/TEAD1/PPP2CA/LE…	138
Human Diseases	Cardiovascular disease	hsa05412	Arrhythmogenic right ventricular cardiomyopathy	81/6370	86/9512	0.94186	1.40643	5.39081	1.07392e-09	1.17124e-08	4.23914e-09	ACTN3/CACNB3/CACNB1/ITGB6/ITGA10/CACNG5/TCF7L2/SLC8A3/ATP2A2/DES/ITGAV/ITGA5/TCF7L1/ITGA11/CACNA1C/DMD/CACNG1/SLC8A2/CACNB4/CACNA1F/SGCE/ITGA3/ITGB5/LMNA/SLC8A1/CTNNB1/CACNA2D1/DAG1/ITGA2B/CDH2/CACNG8/ATP2A1/DSP/ITGB1/PKP2/CACNA2D4/CAV3/CTNNA2/CACNA2D3/ITGB8/ITGB4/CACNA1S/DTNA/LEF1/ITGA9/CACNG2/CACNG6/ACTB/SGCG/TCF7/CACNA2D2/CACNG4/DSG2/DSC2/SNTB1/SSPN/ITGA6/ITGB7/ITGB3/SNTB2/SGCB/CACNG3/JUP/ATP2…	81
Human Diseases	Cardiovascular disease	hsa05415	Diabetic cardiomyopathy	175/6370	205/9512	0.853659	1.27473	5.66175	1.21335e-09	1.28321e-08	4.6444e-09	MAPK14/SLC2A1/ATP5PO/PIK3CD/VDAC3/PRKCG/GYS2/ATP2A2/NCF2/SLC25A5/NDUFS5/SMAD2/MAPK12/NDUFS2/UQCRFS1/PRKCB/PRKCD/ATP5MC3/NDUFB8/ATP5F1A/SMAD3/PDHA1/CAMK2B/UQCRB/COX5B/AKT2/ATP5PB/INSR/COL1A1/NDUFV2/NDUFA10/VDAC2/CAMK2D/ATP5PF/PDK3/CMA1/UQCRC2/NDUFAB1/NDUFS3/AGT/SDHA/GYS1/TGFBR1/MMP2/GSK3B/PIK3R2/CYBA/AGTR1/GSR/TGFB3/ATP5F1D/PARP1/COL1A2/ATP2A1/PDK2/PDHB/NDUFA2/COX6A2/COX4I2/MPC2/TGFB2/SLC25A4/NDUF…	175
NA	NA	hsa04518	Integrin signaling	135/6370	154/9512	0.876623	1.30902	5.50467	2.2976e-09	2.35842e-08	8.53596e-09	TNXB/C3/LAMB2/ITGB6/ITGA10/COL4A4/ITGAX/PIK3CD/COL4A3/PTK2/ITGAV/ITGA5/FN1/ARHGEF6/ACTN1/ITGA11/SRC/FGB/THBS1/AKT2/COL2A1/THBS3/COL1A1/ITGA3/ITGB5/EGFR/CTNNB1/LIMS1/ITGB2/KDR/GSK3B/TLN2/PIK3R2/NCK2/ITGA2B/NPNT/PARVB/FLT1/COL1A2/THBS4/FERMT2/FGA/TNR/LAMA4/TNC/ITGB1/COL9A2/TNN/ERBB2/CCND3/IGF1R/ITGB8/ITGB4/FERMT3/COL9A1/ITGA9/P3R3URF-PIK3R3/VEGFA/TGFB1/PARVA/CDH1/LAMC1/FGG/ACTB/COL9A3/RAC2/PDGFB/PI…	135
Genetic Information Processing	Folding, sorting and degradation	hsa04120	Ubiquitin mediated proteolysis	125/6370	142/9512	0.880282	1.31448	5.37585	5.02933e-09	5.01496e-08	1.8151e-08	UBE2H/PPIL2/UBC/SKP1/CUL5/MGRN1/SKP2/PIAS4/CUL1/FANCL/ANAPC5/UBE2N/CBL/SAE1/UBE2E3/CDC34/ANAPC16/CUL2/UBE2Q2/UBE2D4/CBLB/PRPF19/FZR1/UBE2G1/SMURF1/XIAP/RCHY1/HUWE1/FBXW11/SYVN1/UBR5/PRKN/UBE2G2/SOCS3/UBE2F/UBE2L3/TRAF6/UBE2Z/SIAH1/UBE2S/ANAPC4/RPS27A/MDM2/UBE2J1/UBE2E1/UBE2C/UBE3C/PIAS1/UBE4B/UBA1/ELOB/RBX1/SMURF2/SOCS1/UBE2D1/CUL3/UBE4A/DDB2/UBA52/CDC23/BIRC2/UBE2W/STUB1/ELOC/UBE2I/CDC16/RNF7/UB…	125
Environmental Information Processing	Signal transduction	hsa04152	AMPK signaling pathway	109/6370	122/9512	0.893443	1.33413	5.28866	6.98743e-09	6.77393e-08	2.45173e-08	PRKAG3/PFKFB3/PFKFB2/ADIPOR1/PIK3CD/PRKAG1/GYS2/PPP2R2A/PPP2R1B/CCNA2/AKT2/INSR/FBP2/PRKAG2/PFKP/PCK1/G6PC1/PFKM/PPP2R5D/PPP2R5E/CREB3L1/GYS1/PIK3R2/PDPK1/RAB2A/FBP1/G6PC3/MAP3K7/CREB3/HNF4A/FOXO3/TSC1/PPP2R5A/IGF1R/ADRA1A/PFKFB4/PPP2CA/SCD5/PPP2R5C/PPARG/CD36/P3R3URF-PIK3R3/INS/EEF2/EEF2K/CAB39L/IRS2/PFKFB1/STRADA/PIK3R1/ELAVL1/CFTR/CCNA1/CAB39/PPP2R3C/PRKAB1/STK11/RAB10/HMGCR/MTOR/CREB1/IRS1/PP…	109
Metabolism	Global and overview maps	hsa01200	Carbon metabolism	105/6370	117/9512	0.897436	1.3401	5.27018	7.30787e-09	6.8931e-08	2.49486e-08	ECHS1/PHGDH/ME3/IDH2/RPE/SUCLA2/PGAM1/GOT2/TKTL2/ACAT2/ACO2/DLD/GLUD1/PDHA1/AMT/ALDOA/GPT2/FBP2/PFKP/GPI/ENO1/PFKM/DLST/ENO2/ACOX1/PGD/PRPS1/DLAT/SDHA/PSAT1/MDH1/AGXT/ESD/GPT/CPS1/FBP1/PGLS/PDHB/IDH3G/HAO1/TPI1/IDH1/ACO1/HAO2/PCCA/TKT/PGP/SDHD/IDH3A/ACADS/OGDH/GLDC/ACSS2/SDHC/HKDC1/ACOX3/PCCB/ENO3/GOT1/HK1/PSPH/PKLR/MDH2/GAPDH/ACSS1/IDH3B/SUCLG2/MCEE/ACAT1/PC/SUCLG1/SHMT1/ME1/ALDH6A1/GOT1L1/ALDOB…	105
Human Diseases	Neurodegenerative disease	hsa05012	Parkinson disease	223/6370	271/9512	0.822878	1.22876	5.43989	7.93405e-09	7.28679e-08	2.63736e-08	SLC39A13/DAXX/PRKACB/ATP5PO/PINK1/PSMB6/UBC/PSMD1/PSMA5/VDAC3/SLC6A3/CASP9/PSMD11/MAP3K5/SLC39A10/EIF2S1/SLC25A5/LRRK2/TUBA1A/NDUFS5/PSMD9/PSMC3/NDUFS2/UQCRFS1/BCL2L1/ATP5MC3/PSMB1/KLC1/NDUFB8/ATP5F1A/PSMA8/CAMK2B/DRD2/UQCRB/COX5B/ATP5PB/MFN1/ITPR2/ATF6/NDUFV2/NDUFA10/VDAC2/SEPTIN5/PSMB3/PSMA6/ERN1/CAMK2D/ATP5PF/ITPR1/UQCRC2/NDUFAB1/CALM2/SLC18A2/UBE2G1/PSMC5/NDUFS3/PSMD13/SDHA/GNAI2/CASP3/PSMD3/…	223
Environmental Information Processing	Signal transduction	hsa04014	Ras signaling pathway	198/6370	238/9512	0.831933	1.24228	5.38962	9.6421e-09	8.62844e-08	3.12295e-08	PRKACB/GNB3/RASGRF2/PIK3CD/GNG12/FGF8/NF1/PRKCG/NTRK1/FGFR3/RASSF1/HRAS/RALGAPA2/RGL1/RRAS/MAP2K2/RAB5A/FGF20/RGL2/MAP2K1/BCL2L1/BRAP/PRKCB/RAP1B/PLA2G3/PLA2G1B/FGF6/GNG3/GNGT2/FGFR1/AKT2/CHUK/INSR/ABL2/EGFR/NGF/EFNA3/ANGPT2/CALM2/PLA2G12B/ZAP70/RALA/IKBKG/PLA2G4A/KDR/EPHA2/PIK3R2/PAK4/PAK2/EFNA1/BDNF/GNB4/FLT1/PTPN11/GNG13/GRIN1/TIAM1/RAB5C/IGF1R/MAPK1/TEK/RASA4/AFDN/PAK5/ANGPT1/GRIN2B/FGF10/KSR…	198
Environmental Information Processing	Signal transduction	hsa04071	Sphingolipid signaling pathway	111/6370	125/9512	0.888	1.32601	5.22392	1.17498e-08	1.02517e-07	3.71047e-08	MAPK14/CERS5/PRKCE/PIK3CD/PRKCG/MAP3K5/HRAS/MAPK12/MAP2K2/PPP2R2A/DEGS1/PPP2R1B/MAP2K1/PRKCB/ACER1/AKT2/FYN/GNAQ/ASAH2/CERS2/ORMDL1/PPP2R5D/PPP2R5E/GNAI2/PIK3R2/PDPK1/TNFRSF1A/CERS4/SPTLC2/BAX/KNG1/ORMDL3/GNA12/PPP2R5A/MAPK1/SGMS1/TRAF2/PPP2CA/GNAI1/SPTLC3/PPP2R5C/PLD2/P3R3URF-PIK3R3/ASAH1/TP53/TRADD/CERS3/S1PR2/SGMS2/OPRD1/GNA13/RAC2/NRAS/PIK3R1/PRKCA/SMPD2/DEGS2/S1PR1/SPTLC1/PRKCZ/BDKRB2/PPP2R3…	111
Environmental Information Processing	Signal transduction	hsa04310	Wnt signaling pathway	149/6370	174/9512	0.856322	1.2787	5.28285	1.34018e-08	1.14079e-07	4.12892e-08	PRKACB/INVS/WNT7A/RUVBL1/TLE3/SKP1/CTNND2/VANGL1/TCF7L2/PRKCG/PSEN1/PPP3CA/WNT2B/WIF1/WNT8B/LRP5/RYK/MYC/TCF7L1/CUL1/PRKCB/PPARD/DAAM1/SMAD3/DVL1/CAMK2B/SMAD4/CSNK2A2/DKK1/CAMK2D/CTNNB1/FZD9/CACYBP/WNT11/PPP3CC/ROR1/FOSL1/GPC4/WNT10A/FBXW11/GSK3B/FRZB/CTBP1/NKD1/MAP3K7/PRICKLE2/FZD3/WNT7B/FZD5/CCND3/VANGL2/FZD7/DAAM2/NLK/SIAH1/NOTUM/LEF1/SFRP1/TP53/NFATC1/WNT9B/RAC2/RBX1/CCAR2/FZD8/RSPO4/TCF7/CTN…	149
Human Diseases	Neurodegenerative disease	hsa05014	Amyotrophic lateral sclerosis	296/6370	371/9512	0.797844	1.19138	5.35384	1.79249e-08	1.48948e-07	5.39096e-08	DNAH6/DAXX/MAPK14/MATR3/NUP155/ATP5PO/PINK1/CHMP2B/PSMB6/ANXA11/OPTN/ATG14/PSMD1/NUP88/NUP93/PSMA5/DCTN5/SEH1L/CASP9/TARDBP/PPP3CA/PSMD11/MAP3K5/EIF2S1/GPX2/TUBA1A/NDUFS5/PSMD9/MAPK12/PSMC3/RAE1/RAB5A/NDUFS2/UQCRFS1/CASP1/AMBRA1/HDAC6/BCL2L1/ATP5MC3/PSMB1/KLC1/WDR41/NUP133/NDUFB8/ATP5F1A/CHCHD10/PSMA8/HNRNPA1/UQCRB/COX5B/SIGMAR1/ATP5PB/ATXN2L/ACTR1B/RANBP2/C9orf72/NUP35/NEFL/ATF6/PFN2/NDUFV2/GPX8…	296
Metabolism	Nucleotide metabolism	hsa00230	Purine metabolism	113/6370	128/9512	0.882812	1.31826	5.16145	1.91077e-08	1.55084e-07	5.61304e-08	PDE6A/AK1/ADSS2/GDA/ADA/PDE10A/APRT/PFAS/PDE3A/PPAT/ENTPD8/GUK1/ENPP1/AMPD3/AK2/AK4/ENPP4/IMPDH2/ENTPD6/HPRT1/PDE6B/CANT1/AK5/GUCY1A1/RRM1/GUCY2C/ADCY2/PRPS1/ADA2/NME6/GMPR/ATIC/AK7/ADSL/NT5C1B/PGM2/GUCY2F/NPR1/HDDC3/RRM2/NTPCR/AK9/ADPRM/GUCY2D/ADCY6/IMPDH1/AMPD2/AK8/ADCY8/PDE4D/PDE4B/RRM2B/PAICS/AMPD1/ENTPD2/NT5DC4/HDDC2/ENTPD3/AK6/NT5C1A/ENTPD4/NT5C2/ADK/ALLC/DCK/ENTPD1/PDE7A/PDE5A/ENTPD5/XDH/N…	113
Human Diseases	Neurodegenerative disease	hsa05020	Prion disease	227/6370	278/9512	0.816547	1.21931	5.28399	2.21638e-08	1.75799e-07	6.36281e-08	MAPK14/PRKACB/ATP5PO/PSMB6/PSMD1/PIK3CD/PSMA5/VDAC3/CASP9/STIP1/PPP3CA/PSMD11/GRIN3B/NCF2/EIF2S1/SLC25A5/TUBA1A/NDUFS5/PSMD9/MAPK12/PSMC3/NCAM1/NDUFS2/UQCRFS1/CACNA1C/PRKCD/ATP5MC3/PSMB1/KLC1/NDUFB8/ATP5F1A/CACNA1F/PSMA8/UQCRB/COX5B/FYN/ATP5PB/ITPR2/CSNK2A2/NDUFV2/NDUFA10/VDAC2/PSMB3/PSMA6/ATP5PF/ITPR1/UQCRC2/NDUFAB1/PPP3CC/PSMC5/NDUFS3/CREB3L1/PSMD13/C9/SDHA/NCAM2/GSK3B/CASP3/PIK3R2/PSMD3/CYBA/A…	227
Environmental Information Processing	Signal transduction	hsa04072	Phospholipase D signaling pathway	129/6370	149/9512	0.865772	1.29281	5.12928	3.03079e-08	2.35055e-07	8.50748e-08	PLPP2/PIK3CD/GRM2/GRM5/CYTH3/HRAS/PIP5K1B/RRAS/MAP2K2/AVPR2/MAP2K1/SYK/LPAR5/AKT2/FYN/INSR/EGFR/DGKZ/ADCY2/ARF1/RALA/AGT/PLA2G4A/GRM6/PIK3CG/PIK3R2/AGTR1/DGKH/PTPN11/CYTH1/PTK2B/PIP5K1A/GNA12/TSC1/GRM1/MAPK1/DGKB/ADCY6/CYTH2/GRM3/ADCY8/DNM3/PLA2G4C/PLD2/P3R3URF-PIK3R3/INS/F2/RRAS2/AGPAT3/GAB1/GNA13/CYTH4/GRB2/PDGFB/NRAS/PLCG1/PIK3R1/PRKCA/GRM4/LPAR2/RALGDS/AVP/GNAS/KIT/AVPR1A/EGF/MTOR/PLPP1/CXCR2…	129
Organismal Systems	Nervous system	hsa04725	Cholinergic synapse	103/6370	116/9512	0.887931	1.3259	5.02835	4.04779e-08	3.07104e-07	1.11152e-07	PRKACB/GNB3/PIK3CD/GNG12/PRKCG/CAMK4/HRAS/SLC18A3/CACNA1A/MAP2K1/CACNA1C/PRKCB/CHRM1/GNG3/GNA11/GNGT2/CACNA1F/CAMK2B/AKT2/FYN/GNAQ/ITPR2/CAMK2D/ADCY2/ITPR1/CREB3L1/CHAT/GNAO1/GNAI2/PIK3CG/CHRNB2/PIK3R2/JAK2/GNB4/KCNJ2/CREB3/CACNA1B/CHRM3/GNG13/MAPK1/ADCY6/CACNA1S/KCNQ2/CHRM2/GNAI1/FOS/ADCY8/ACHE/P3R3URF-PIK3R3/GNB2/GNGT1/ATF4/NRAS/PIK3R1/GNG7/PRKCA/GNG5/GNG8/CREB1/CAMK2A/GNB5/CHRNA6/CAMK2G/CREB3L…	103
Human Diseases	Cancer: specific types	hsa05215	Prostate cancer	95/6370	106/9512	0.896226	1.33829	4.98677	4.5804e-08	3.40119e-07	1.23101e-07	PIK3CD/HSP90B1/CASP9/TCF7L2/GRM5/NFKBIA/HRAS/MAP2K2/RB1/TCF7L1/MAP2K1/FGFR1/AKT2/CHUK/SPINT1/ZEB1/EGFR/CTNNB1/CREB3L1/IKBKG/BRAF/GSK3B/PIK3R2/PDPK1/CREB3/HSP90AA1/SLC46A1/ERBB2/CDK2/GRM1/IGF1R/MAPK1/CDKN1B/HSP90AB1/LEF1/MDM2/SLC19A1/P3R3URF-PIK3R3/INS/TP53/GRB2/PDGFB/ATF4/NRAS/PIK3R1/TCF7/SRD5A2/PLAU/MMP9/EGF/MTOR/CREB1/TGFA/ARAF/BAD/PDGFA/CREB3L3/PTEN/FGFR2/RAF1/SOS2/EP300/FOXO1/PLAT/CREB3L2/AR/…	95
Environmental Information Processing	Signal transduction	hsa04068	FoxO signaling pathway	116/6370	133/9512	0.87218	1.30238	5.00017	6.08409e-08	4.39546e-07	1.59088e-07	PRKAG3/MAPK14/ATM/PIK3CD/PRKAG1/PLK4/SKP2/HRAS/MAPK12/MAP2K2/MAP2K1/SMAD3/PRMT1/HOMER3/AKT2/CHUK/INSR/PRKAG2/SMAD4/PCK1/GADD45B/G6PC1/EGFR/GADD45G/TGFBR1/CCNG2/BRAF/PIK3R2/PDPK1/PLK2/TGFB3/G6PC3/STAT3/BNIP3/FOXO3/FOXO6/SGK1/CDK2/GRM1/TGFB2/GABARAPL2/IGF1R/MAPK1/NLK/CDKN1B/FOXG1/MDM2/P3R3URF-PIK3R3/TGFBR2/INS/CCNB3/TGFB1/GABARAP/CCNB2/IRS2/GRB2/NRAS/PIK3R1/PLK3/SETD7/FBXO32/KLF2/GABARAPL1/S1PR1/GA…	116
Cellular Processes	Transport and catabolism	hsa04137	Mitophagy - animal	94/6370	105/9512	0.895238	1.33681	4.94127	6.17128e-08	4.39546e-07	1.59088e-07	FKBP8/PINK1/UBC/OPTN/ARIH1/MITF/HRAS/EIF2S1/TBC1D17/HIF1A/RRAS/RAB5A/SRC/AMBRA1/BCL2L1/TFEB/MFN1/CSNK2A2/RABGEF1/SMURF1/HUWE1/PHB2/TFE3/VCP/AMFR/RAB7A/PRKN/BNIP3/FOXO3/BNIP3L/MTX1/RAB7B/RAB5C/GABARAPL2/MTX2/TOMM70/TRAF2/SIAH1/CITED2/MARCHF5/RPS27A/MAP1LC3A/GABARAP/TP53/PGAM5/MON1B/RRAS2/TOMM40/SMURF2/ATF4/NRAS/SAMM50/FUNDC1/GABARAPL1/UBA52/JUN/ATG9A/CALCOCO2/MUL1/ATG9B/RHOT2/CCZ1/USP30/TAX1BP1/TB…	94
Human Diseases	Cancer: specific types	hsa05226	Gastric cancer	129/6370	150/9512	0.86	1.28419	4.99525	7.37553e-08	5.14812e-07	1.86329e-07	RXRB/WNT7A/PIK3CD/FGF8/TCF7L2/RXRG/WNT2B/CDH17/HRAS/SMAD2/MAP2K2/RB1/WNT8B/LRP5/MYC/FGF20/TCF7L1/MAP2K1/FGF6/SMAD3/DVL1/AKT2/SMAD4/GADD45B/EGFR/CTNNB1/FZD9/WNT11/GADD45G/WNT10A/TGFBR1/BRAF/GSK3B/PIK3R2/TGFB3/BAX/FZD3/WNT7B/CTNNA2/FZD5/MLH1/ERBB2/CDK2/TGFB2/MAPK1/FZD7/CDKN1B/FGF10/LEF1/P3R3URF-PIK3R3/TGFBR2/TGFB1/RXRA/FGF5/TP53/CDH1/GAB1/WNT9B/GRB2/NRAS/PIK3R1/FZD8/TCF7/SHH/WNT3/WNT10B/WNT2/DDB2/F…	129
Organismal Systems	Endocrine system	hsa04919	Thyroid hormone signaling pathway	107/6370	122/9512	0.877049	1.30965	4.9012	1.0312e-07	7.05662e-07	2.55405e-07	THRA/SLC2A1/PRKACB/ATP1A1/RXRB/PFKFB2/RCAN1/PIK3CD/MED13/ESR1/CASP9/PRKCG/RXRG/ATP2A2/HRAS/HIF1A/STAT1/ITGAV/MED17/MAP2K2/MYC/MAP2K1/SRC/PRKCB/MED27/MED14/ATP1A2/AKT2/PFKP/ATP1B1/PFKM/CTNNB1/HDAC1/ATP1B3/SLCO1C1/GSK3B/NCOA2/PIK3R2/NCOA1/ATP1A3/PDPK1/BMP4/ATP2A1/SLC16A10/THRB/RCAN2/MAPK1/MDM2/PLCD1/P3R3URF-PIK3R3/ATP1B2/RXRA/NCOR1/TP53/HDAC3/ACTB/NRAS/PLCG1/PIK3R1/PRKCA/PLCD4/MED16/MED4/DIO1/NOTCH…	107
Human Diseases	Endocrine and metabolic disease	hsa04932	Non-alcoholic fatty liver disease	134/6370	157/9512	0.853503	1.27449	4.93787	1.12138e-07	7.41902e-07	2.68521e-07	PRKAG3/MAPK14/ADIPOR1/PIK3CD/PRKAG1/MAP3K5/EIF2S1/NDUFS5/MAPK12/NDUFS2/UQCRFS1/NDUFB8/UQCRB/COX5B/AKT2/INSR/PRKAG2/NDUFV2/NDUFA10/ERN1/UQCRC2/NDUFAB1/NDUFS3/GSK3A/SDHA/GSK3B/CASP3/PIK3R2/TNFRSF1A/BAX/NDUFA2/COX6A2/COX4I2/SOCS3/NDUFS1/NDUFB10/UQCRQ/SDHD/TRAF2/FOS/PPARA/PPARG/COX4I1/NDUFB7/P3R3URF-PIK3R3/INS/TGFB1/RXRA/XBP1/CEBPA/NDUFA1/NDUFV1/IRS2/NDUFB6/MLX/NDUFA6/CYC1/ATF4/PIK3R1/COX6C/SDHC/NDUF…	134
Cellular Processes	Cellular community - eukaryotes	hsa04550	Signaling pathways regulating pluripotency of stem cells	124/6370	144/9512	0.861111	1.28585	4.92132	1.12667e-07	7.41902e-07	2.68521e-07	MAPK14/PCGF1/TBX3/WNT7A/MEIS1/PIK3CD/ISL1/FGFR3/WNT2B/HRAS/TCF3/COMMD3-BMI1/SMAD2/MAPK12/MAP2K2/WNT8B/MYC/MYF5/MAP2K1/ONECUT1/SMAD3/JAK3/DVL1/FGFR1/ACVR2A/AKT2/BMPR2/SMAD4/INHBA/SMARCAD1/NODAL/CTNNB1/FZD9/WNT11/ACVR1/WNT10A/GSK3B/PIK3R2/JAK2/KAT6A/ACVR1B/BMPR1A/LEFTY2/BMP4/JAK1/FZD3/SMAD9/STAT3/WNT7B/SKIL/FZD5/SMAD1/IGF1R/MAPK1/FZD7/P3R3URF-PIK3R3/SMAD5/WNT9B/GRB2/NRAS/PIK3R1/FZD8/TCF7/WNT3/LIFR/…	124
Organismal Systems	Endocrine system	hsa04928	Parathyroid hormone synthesis, secretion and action	101/6370	115/9512	0.878261	1.31146	4.78454	2.02262e-07	1.30721e-06	4.73128e-07	NHERF1/PRKACB/RXRB/MMP14/PRKCG/RXRG/NACA/LRP5/MAP2K1/PRKCB/MEF2C/GNA11/MMP25/FGFR1/GNAQ/ARRB2/ITPR2/SLC34A2/MMP15/CASR/EGFR/SLC12A3/ADCY2/ITPR1/CREB3L1/GATA3/NR4A2/MAFB/GNAI2/BRAF/MMP24/CREB3/PTH1R/AKAP13/ATF2/SGK1/GNA12/OXSR1/MAPK1/ADCY6/SLC34A1/GNAI1/HBEGF/FOS/PTHLH/MEF2A/ADCY8/PDE4D/PDE4B/PLD2/RXRA/EGR1/GNA13/ATF4/PRKCA/WNK1/MEF2D/RUNX2/GNAS/ARRB1/CYP27B1/GCM2/FGF23/ARHGEF11/CREB1/ARAF/ARHGEF1…	101
Environmental Information Processing	Signal transduction	hsa04022	cGMP-PKG signaling pathway	140/6370	166/9512	0.843373	1.25937	4.79994	2.77051e-07	1.75801e-06	6.36289e-07	KCNMB2/ATP1A1/PRKCE/VDAC3/PDE3A/MYLK/SLC8A3/PPP3CA/ATP2A2/SLC25A5/MAP2K2/ADRB1/ATP2B1/MAP2K1/MYL9/CACNA1C/SLC8A2/MEF2C/GNA11/ATP1A2/PPP1R12A/CACNA1F/AKT2/ADRA1B/GNAQ/EDNRA/ITPR2/INSR/CNGA1/ATP1B1/SLC8A1/VDAC2/GUCY1A1/ADCY2/ITPR1/PPP3CC/CALM2/ATP1B3/CREB3L1/VASP/GNAI2/PIK3CG/ATP1A3/AGTR1/NPR1/ATP2A1/CREB3/KNG1/ATP2B3/ATF2/ADRA1D/GNA12/SLC25A4/MAPK1/ADRA1A/ADCY6/CACNA1S/GNAI1/MYLK2/PRKG1/MEF2A/ADCY…	140
Metabolism	Global and overview maps	hsa01232	Nucleotide metabolism	77/6370	85/9512	0.905882	1.35271	4.6507	3.02994e-07	1.8883e-06	6.83445e-07	UCKL1/AK1/ADSS2/GDA/ADA/APRT/ENTPD8/GUK1/ENPP1/AMPD3/AK2/UCK2/AK4/IMPDH2/ENTPD6/HPRT1/CANT1/AK5/RRM1/ADA2/NME6/GMPR/AK7/ADSL/NT5C1B/CMPK1/RRM2/ASMTL/NTPCR/AK9/UCK1/IMPDH1/AMPD2/CTPS1/AK8/CMPK2/RRM2B/AMPD1/ENTPD2/NT5DC4/HDDC2/ENTPD3/AK6/NT5C1A/CDA/UPP2/DCTD/ENTPD4/NT5C2/ADK/UPP1/TYMS/DCK/ENTPD1/TK2/DTYMK/ENTPD5/DCTPP1/XDH/NME7/ITPA/AK3/NT5C3A/GMPR2/NT5E/DGUOK/LACC1/PNP/GMPS/NME4/NME1-NME2/ADSS1/TY…	77
Human Diseases	Cardiovascular disease	hsa05410	Hypertrophic cardiomyopathy	88/6370	99/9512	0.888889	1.32733	4.66147	3.60561e-07	2.20765e-06	7.99027e-07	PRKAG3/TTN/CACNB3/CACNB1/ITGB6/ITGA10/CACNG5/PRKAG1/SLC8A3/ATP2A2/TPM3/DES/ITGAV/ITGA5/ITGA11/CACNA1C/DMD/CACNG1/SLC8A2/CACNB4/CACNA1F/MYBPC3/SGCE/PRKAG2/ITGA3/ITGB5/LMNA/SLC8A1/CACNA2D1/DAG1/AGT/ITGA2B/TGFB3/CACNG8/ATP2A1/TNNT2/ITGB1/CACNA2D4/CAV3/CACNA2D3/TGFB2/ITGB8/ITGB4/CACNA1S/DTNA/ITGA9/CACNG2/TGFB1/CACNG6/EDN1/TNNC1/ACTB/SGCG/CACNA2D2/CACNG4/SNTB1/SSPN/ITGA6/PRKAB1/ITGB7/ITGB3/SNTB2/SGCB/…	88
Organismal Systems	Immune system	hsa04611	Platelet activation	109/6370	126/9512	0.865079	1.29178	4.69439	3.9828e-07	2.39654e-06	8.67396e-07	MAPK14/PRKACB/TBXAS1/PIK3CD/ORAI1/BTK/MYLK/MAPK12/SRC/SYK/RAP1B/FGB/PPP1R12A/AKT2/FYN/GNAQ/ITPR2/COL1A1/SNAP23/GUCY1A1/ADCY2/ITPR1/APBB1IP/P2RX1/VASP/PLA2G4A/GNAI2/PIK3CG/TLN2/PIK3R2/ITGA2B/COL1A2/FGA/PRKCI/ITGB1/VAMP8/MYL12B/MAPK1/ADCY6/ARHGEF12/GNAI1/FERMT3/MYLK2/PRKG1/LYN/ADCY8/PLA2G4C/P3R3URF-PIK3R3/F2/LCP2/FGG/ACTB/GNA13/PTGIR/PIK3R1/GNAS/PRKCZ/PPP1CB/ITGB3/MAPK11/PTGS1/PRKG2/MYLK4/ARHGEF1/P…	109
Human Diseases	Cancer: specific types	hsa05217	Basal cell carcinoma	59/6370	63/9512	0.936508	1.39844	4.51773	4.05935e-07	2.40121e-06	8.69084e-07	WNT7A/SMO/TCF7L2/WNT2B/WNT8B/TCF7L1/DVL1/BMP2/GADD45B/CTNNB1/FZD9/WNT11/PTCH1/GADD45G/WNT10A/GSK3B/BMP4/BAX/GLI2/FZD3/WNT7B/FZD5/GLI3/FZD7/LEF1/KIF7/TP53/WNT9B/FZD8/TCF7/SHH/WNT3/WNT10B/WNT2/DDB2/GADD45A/WNT8A/FZD2/PTCH2/WNT1/DVL2/SUFU/WNT3A/APC/POLK/HHIP/APC2/WNT9A/FZD10/WNT4/WNT6/CDKN1A/WNT16/AXIN2/WNT5B/AXIN1/FZD4/FZD6/WNT5A	59
Organismal Systems	Endocrine system	hsa04925	Aldosterone synthesis and secretion	87/6370	98/9512	0.887755	1.32564	4.61364	4.81896e-07	2.80303e-06	1.01452e-06	NR4A1/PRKACB/ATP1A1/CYP11A1/PRKCE/ORAI1/PRKCG/CAMK4/STAR/ATP2B1/CACNA1C/PRKCB/CAMK1G/GNA11/ATP1A2/CACNA1F/CAMK2B/GNAQ/ITPR2/ATP1B1/CAMK2D/ADCY2/ITPR1/CALM2/ATP1B3/CREB3L1/AGT/NR4A2/CAMK1D/ATP1A3/AGTR1/NPR1/HSD3B2/CREB3/ATP2B3/ATF2/ADCY6/CACNA1S/CAMK1/LDLR/ADCY8/ATP1B2/CYP21A2/ATF4/PRKCA/CYP11B2/GNAS/POMC/KCNK3/ATF1/ATP2B4/ATP1B4/CREB1/CAMK2A/MC2R/CAMK2G/CREB3L3/CALML4/ADCY7/CACNA1H/KCNJ5/ITPR3/DA…	87
Human Diseases	Cancer: specific types	hsa05222	Small cell lung cancer	83/6370	93/9512	0.892473	1.33269	4.59042	5.18412e-07	2.90901e-06	1.05288e-06	RXRB/LAMB2/COL4A4/PIK3CD/COL4A3/TRAF4/CASP9/PTGS2/PTK2/RXRG/SKP2/NFKBIA/ITGAV/FN1/RB1/MYC/CKS1B/BCL2L1/AKT2/CHUK/ITGA3/GADD45B/XIAP/GADD45G/IKBKG/TRAF5/CASP3/PIK3R2/ITGA2B/BAX/LAMA4/APAF1/TRAF3/ITGB1/MAX/CDK2/NOS2/TRAF6/CDKN1B/TRAF2/P3R3URF-PIK3R3/RXRA/TP53/LAMC1/PIK3R1/LAMB4/DDB2/ITGA6/GADD45A/BIRC2/LAMB1/COL4A6/COL4A5/COL4A1/PTEN/BIRC7/LAMA5/LAMC3/POLK/ITGA2/TRAF1/CDK6/E2F3/ZBTB17/PIK3CB/PIK3CA…	83
Organismal Systems	Endocrine system	hsa04921	Oxytocin signaling pathway	131/6370	155/9512	0.845161	1.26204	4.68317	5.22082e-07	2.90901e-06	1.05288e-06	PRKAG3/PRKACB/CACNB3/CACNB1/RCAN1/CACNG5/PRKAG1/PTGS2/PRKCG/MYLK/PPP3CA/CAMK4/HRAS/MAP2K2/MAP2K1/MYL9/SRC/CACNA1C/MYL6/PRKCB/CACNG1/CAMK1G/MEF2C/CACNB4/PPP1R12A/CACNA1F/CAMK2B/GNAQ/MAP2K5/ITPR2/PRKAG2/GUCY1A1/EGFR/CAMK2D/ADCY2/ITPR1/CACNA2D1/PPP3CC/CALM2/GNAO1/PLA2G4A/GNAI2/CAMK1D/PIK3CG/NPR1/KCNJ2/CACNG8/MAPK7/CACNA2D4/CACNA2D3/MAPK1/ADCY6/CACNA1S/CAMK1/GNAI1/FOS/MYLK2/ADCY8/CACNG2/PLA2G4C/MYL6B…	131
Organismal Systems	Endocrine system	hsa04910	Insulin signaling pathway	118/6370	138/9512	0.855072	1.27684	4.66423	5.25122e-07	2.90901e-06	1.05288e-06	PRKAG3/FLOT1/PRKACB/PYGB/PYGL/PIK3CD/PRKAG1/FLOT2/GYS2/HRAS/TRIP10/PTPRF/MAP2K2/MAP2K1/PTPN1/PRKAR2A/CBL/AKT2/MKNK2/INSR/FBP2/PRKAG2/EIF4E/PYGM/PCK1/G6PC1/PPP1R3C/EIF4E1B/CALM2/CBLB/RAPGEF1/GYS1/BRAF/GSK3B/PIK3R2/PDPK1/MKNK1/RPS6/FBP1/G6PC3/PRKCI/SOCS3/RHOQ/TSC1/MAPK1/CRKL/PHKG1/PHKA2/P3R3URF-PIK3R3/INS/PRKAR2B/IRS2/GRB2/SOCS1/NRAS/PIK3R1/EIF4E2/HKDC1/HK1/PKLR/PRKCZ/PPP1CB/PRKAB1/PPP1R3B/SOCS2/MT…	118
Metabolism	Carbohydrate metabolism	hsa00562	Inositol phosphate metabolism	71/6370	78/9512	0.910256	1.35924	4.5359	5.57608e-07	3.0407e-06	1.10054e-06	MIOX/INPP1/ITPKC/PIK3CD/IPPK/IMPA1/PIP4K2A/MTMR2/PIP5K1B/IP6K2/MTMR8/ITPKB/ITPK1/PI4K2B/SACM1L/MTMR6/PIK3CG/MTMR1/PIP5K1A/SYNJ1/TPI1/IPMK/PIP4K2C/PI4K2A/PLCD1/MTMR7/MTM1/PLCG1/PI4KB/PLCD4/ITPKA/MINPP1/PLCD3/ALDH6A1/INPP5A/PIK3C3/PIKFYVE/PTEN/PLCH2/IMPA2/MTMR14/PIK3C2A/PIP5KL1/INPP5F/PI4KA/INPP4A/PLCB3/PLCG2/CDIPT/IP6K1/PPIP5K1/INPP5D/INPP4B/PIK3CB/PIK3CA/PIP5K1C/OCRL/PPIP5K2/INPP5J/INPP5K/PLCH1/P…	71
Metabolism	Global and overview maps	hsa01240	Biosynthesis of cofactors	130/6370	154/9512	0.844156	1.26054	4.64104	6.64448e-07	3.56758e-06	1.29124e-06	AK1/ADSS2/PANK2/FECH/DHFR/SPR/NMNAT2/UGP2/AK2/UGT1A9/AK4/NADK/UROD/NADK2/PANK1/RDH13/DLD/HMBS/KMO/NQO1/UGT2B15/UMPS/AK5/MAT2B/GCLC/ALPL/NME6/SDR16C5/PSAT1/AK7/ADSL/PNPO/GMPPB/RDH11/MTHFD1/GCLM/UGDH/CMPK1/ALAS1/AK9/LIAS/TDO2/GMPPA/LIPT1/UROS/NAPRT/ALDH2/ALDH3A2/CTPS1/MPI/AK8/CMPK2/PPCDC/IDO2/COX10/AK6/COQ5/PDXK/MAT2A/GGH/PMM2/GSS/TPK1/ASPDH/PDXP/PMM1/ALAS2/UGT2A1/MAT1A/CAD/MTHFD1L/COASY/DHRS3/FPGS…	130
Cellular Processes	Cellular community - eukaryotes	hsa04530	Tight junction	142/6370	170/9512	0.835294	1.2473	4.63247	7.54867e-07	3.91371e-06	1.41651e-06	NHERF1/MYH10/PRKAG3/SCRIB/MYH9/PRKACB/TJP3/PRKCE/OCLN/MAGI1/PRKAG1/PARD6B/CLDN12/ACTR2/PALS1/HSPA4/MAP3K5/RAPGEF2/TUBA1A/PPP2R2A/ACTN1/PPP2R1B/MYL9/SRC/MAP2K7/ARPC1A/MYL6/ACTR3B/MPP4/DLG1/LLGL1/MYH11/PARD3/TJAP1/RAPGEF6/CTTN/PRKAG2/HCLS1/CLDN7/CLDN5/WAS/RAP2C/CGNL1/CLDN4/VASP/F11R/MICALL2/ARPC5/AMOTL1/CLDN11/NF2/ARHGAP17/EZR/PRKCI/ITGB1/TJP2/LLGL2/PATJ/MARVELD2/MYL12B/TIAM1/ERBB2/ARPC1B/CLDN23/MS…	142
Human Diseases	Cancer: specific types	hsa05225	Hepatocellular carcinoma	142/6370	170/9512	0.835294	1.2473	4.63247	7.54867e-07	3.91371e-06	1.41651e-06	WNT7A/PIK3CD/PBRM1/TCF7L2/PRKCG/WNT2B/HRAS/SMAD2/MAP2K2/RB1/WNT8B/LRP5/MYC/TCF7L1/ARID2/MAP2K1/BRD7/BCL2L1/PRKCB/SMARCA2/SMAD3/NQO1/DVL1/AKT2/SMARCB1/SMAD4/GADD45B/EGFR/CTNNB1/FZD9/WNT11/GADD45G/SMARCE1/WNT10A/GSTT2B/SMARCC1/TGFBR1/BRAF/GSK3B/PIK3R2/SMARCD1/TGFB3/SMARCD3/BAX/FZD3/MGST1/GSTO1/WNT7B/DPF3/FZD5/TGFB2/IGF1R/HMOX1/MAPK1/FZD7/GSTM3/LEF1/IGF2/ACTL6B/P3R3URF-PIK3R3/TGFBR2/TGFB1/TP53/GAB1/…	142
Human Diseases	Cancer: specific types	hsa05220	Chronic myeloid leukemia	70/6370	77/9512	0.909091	1.3575	4.48466	7.62556e-07	3.91371e-06	1.41651e-06	PIK3CD/NFKBIA/HRAS/MAP2K2/RB1/MYC/MAP2K1/BCL2L1/CBL/SMAD3/AKT2/CHUK/SMAD4/GADD45B/HDAC1/GADD45G/IKBKG/TGFBR1/BRAF/PIK3R2/CTBP1/TGFB3/STAT5B/PTPN11/BAX/TGFB2/MAPK1/CRKL/CDKN1B/MDM2/P3R3URF-PIK3R3/TGFBR2/TGFB1/ABL1/TP53/GRB2/NRAS/PIK3R1/DDB2/BCR/GADD45A/CTBP2/ARAF/BAD/STAT5A/CRK/RAF1/POLK/SOS2/MECOM/SHC2/CDK6/E2F3/MAPK3/PIK3CB/SHC1/PIK3CA/CDKN1A/IKBKB/E2F2/RUNX1/CDK4/RELA/SHC3/SOS1/CCND1/E2F1/AKT3/…	70
Human Diseases	Cardiovascular disease	hsa05414	Dilated cardiomyopathy	92/6370	105/9512	0.87619	1.30837	4.524	9.14585e-07	4.62594e-06	1.6743e-06	TTN/PRKACB/CACNB3/CACNB1/ITGB6/ITGA10/CACNG5/SLC8A3/ATP2A2/TPM3/DES/ITGAV/ITGA5/ADRB1/ITGA11/CACNA1C/DMD/CACNG1/SLC8A2/CACNB4/CACNA1F/MYBPC3/SGCE/ITGA3/ITGB5/LMNA/SLC8A1/ADCY2/CACNA2D1/DAG1/AGT/ITGA2B/TGFB3/CACNG8/ATP2A1/TNNT2/ITGB1/CACNA2D4/CAV3/CACNA2D3/TGFB2/ADCY6/ITGB8/ITGB4/CACNA1S/DTNA/ADCY8/ITGA9/CACNG2/TGFB1/CACNG6/TNNC1/ACTB/SGCG/CACNA2D2/CACNG4/SNTB1/SSPN/ITGA6/GNAS/ITGB7/ITGB3/SNTB2/SG…	92
Human Diseases	Infectious disease: bacterial	hsa05132	Salmonella infection	202/6370	251/9512	0.804781	1.20174	4.61187	1.07648e-06	5.36704e-06	1.94253e-06	SNX9/MAPK14/MYL11/SKP1/ANXA2/PIK3CD/HSP90B1/DCTN5/RHOG/EXOC4/TNFRSF10B/TCF7L2/TNFRSF10A/ACTR2/CYTH3/DYNLL2/NFKBIA/HRAS/TUBA1A/WASL/MAPK12/RRAS/MAP2K2/RIPK1/CSE1L/MYC/RAB5A/TCF7L1/MAP2K1/MYL9/CASP1/MAP2K7/ARPC1A/ACTR3B/KLC1/ABI1/MYD88/AKT2/ACTR1B/CHUK/PFN2/CTNNB1/DYNC1H1/ARF1/SNX33/RALA/KPNA1/IKBKG/PIK3CG/CASP3/M6PR/TNFRSF1A/ARPC5/MYL7/TLR4/DCTN1/RHOJ/MAP3K7/RAB7A/BAX/CYTH1/TAB2/DYNLRB1/KPNA4/DCTN…	202
Organismal Systems	Aging	hsa04211	Longevity regulating pathway	80/6370	90/9512	0.888889	1.32733	4.44242	1.24739e-06	6.13152e-06	2.21922e-06	PRKAG3/PRKACB/ADIPOR1/PIK3CD/PRKAG1/CAMK4/HRAS/AKT2/INSR/PRKAG2/EIF4E/EIF4E1B/ADCY2/CREB3L1/SESN3/PIK3R2/BAX/SESN1/CREB3/FOXO3/ATG5/ATF2/TSC1/EHMT1/IGF1R/ADCY6/ADCY8/PPARG/P3R3URF-PIK3R3/INS/TP53/ATG13/IRS2/ATF4/NRAS/PIK3R1/EIF4E2/ATG101/PRKAB1/STK11/MTOR/CREB1/IRS1/CREB3L3/RPS6KB1/ADCY7/PRKAA1/PRKAA2/APPL1/FOXO1/ADIPOQ/ULK1/CREB3L2/PRKAB2/PPARGC1A/SIRT1/ADCY1/SESN2/CREB5/AKT1S1/PIK3CB/PIK3CA/RB1…	80
Organismal Systems	Endocrine system	hsa04926	Relaxin signaling pathway	111/6370	130/9512	0.853846	1.27501	4.49516	1.33856e-06	6.48831e-06	2.34836e-06	MAPK14/PRKACB/GNB3/COL4A4/PIK3CD/GNG12/COL4A3/NFKBIA/HRAS/SMAD2/MAPK12/MAP2K2/MAP2K1/SRC/MAP2K7/GNG3/GNGT2/AKT2/ARRB2/COL1A1/EGFR/ADCY2/CREB3L1/GNA15/GNAO1/GNAI2/TGFBR1/MMP2/PIK3R2/GNB4/RXFP2/COL1A2/CREB3/ATF2/GNG13/NOS2/MAPK1/ADCY6/GNAI1/FOS/ADCY8/P3R3URF-PIK3R3/TGFBR2/VEGFA/TGFB1/GNB2/GNGT1/EDN1/GRB2/ATF4/NRAS/PIK3R1/GNG7/PRKCA/GNG5/MMP9/GNG8/GNAS/ARRB1/PRKCZ/JUN/ACTA2/MAPK11/COL4A6/COL4A5/EDNR…	111
Environmental Information Processing	Signaling molecules and interaction	hsa04081	Hormone signaling	178/6370	219/9512	0.812785	1.21369	4.55524	1.36465e-06	6.52415e-06	2.36133e-06	THRA/SLC40A1/PRKACB/GNB3/ADIPOR1/PIK3CD/GNG12/GNRHR/CRHR1/ESR1/PENK/ITGAV/TRH/OPRK1/AVPR2/ADRB1/GHR/MCHR2/SRC/GNG3/GNA11/GNGT2/FSHB/DRD2/ADRA1B/GNAQ/INSR/VIPR2/SMAD4/GUCY2C/AMH/SSTR3/ADCY2/UCN/ACVR1/MC4R/GNA15/AGT/ESR2/PRLR/GNAO1/SLCO1C1/GNAI2/PIK3R2/AGTR1/NPR1/JAK2/GNB4/STAT5B/BMPR1A/MC1R/PTH1R/SLC16A10/THRB/MC3R/SMAD9/MCHR1/STAT3/HCRTR2/ADRA1D/PNOC/GNG13/GNA14/GIPR/GNA12/LHCGR/HEPHL1/SMAD1/IGF1…	178
Genetic Information Processing	Translation	hsa03013	Nucleocytoplasmic transport	94/6370	108/9512	0.87037	1.29968	4.45957	1.38425e-06	6.52842e-06	2.36287e-06	UPF3B/SRRM1/NUP155/NUP88/NUP93/SEH1L/XPO7/DDX19B/EEF1A2/CSE1L/RAE1/SNUPN/NUP133/XPO4/RANBP2/NUP35/NCBP2/THOC7/NMD3/PNN/RNPS1/NUP107/NUP214/UPF1/KPNA1/RBM8A/TPR/IPO9/NUP50/NUP62/NDC1/KPNA4/ACIN1/NUP160/KPNA7/SUMO3/NUP42/CASC3/NUP188/NUP58/TNPO1/IPO7/DDX39B/THOC2/THOC6/KPNA2/THOC5/MAGOHB/EEF1A1/IPO5/XPO6/RANGAP1/TMEM33/IPO4/KPNA5/NUP205/TNPO2/GLE1/NUP43/SUMO1/PHAX/KPNA6/TNPO3/PYM1/KPNA3/UBE2I/IPO11…	94
Organismal Systems	Nervous system	hsa04727	GABAergic synapse	79/6370	89/9512	0.88764	1.32547	4.39227	1.66715e-06	7.75782e-06	2.80784e-06	PRKACB/GNB3/GLS2/GNG12/PRKCG/ABAT/CACNA1A/NSF/SRC/CACNA1C/PRKCB/GNG3/SLC38A5/GNGT2/CACNA1F/GABRA4/GABRR2/ADCY2/GAD2/GABBR1/GNAO1/GNAI2/GNB4/GABRP/CACNA1B/GABRB3/GNG13/SLC38A3/GABRR3/GABARAPL2/GAD1/ADCY6/CACNA1S/GNAI1/ADCY8/GABRA2/GNB2/GABARAP/GNGT1/GNG7/PRKCA/SLC6A1/GNG5/GLS/GABARAPL1/GNG8/GABRR1/SLC38A2/GABRG2/GNB5/GNG2/GABRA6/KCNJ6/GABRD/SLC32A1/ADCY7/GABBR2/SLC6A13/PLCL1/GABRA1/ADCY1/GABRA5/HA…	79
Genetic Information Processing	Folding, sorting and degradation	hsa04130	SNARE interactions in vesicular transport	33/6370	33/9512	1	1.49325	4.04131	1.74464e-06	8.01157e-06	2.89968e-06	STX1B/STX3/STX16/STX2/STX17/USE1/SNAP23/VAMP8/STX5/GOSR1/STX11/SEC22B/VAMP7/VAMP1/BET1L/BET1/STX18/YKT6/SNAP29/VTI1B/STX6/VAMP4/VTI1A/STX4/GOSR2/VAMP2/STX1A/VAMP5/STX7/VAMP3/STX19/BNIP1/STX8	33
Organismal Systems	Circulatory system	hsa04261	Adrenergic signaling in cardiomyocytes	129/6370	154/9512	0.837662	1.25084	4.46831	1.77449e-06	8.04283e-06	2.91099e-06	MAPK14/PRKACB/ATP1A1/CACNB3/CACNB1/CACNG5/SLC8A3/ATP2A2/TPM3/MAPK12/PPP2R2A/KCNK2/ADRB1/ATP2B1/PPP2R1B/CACNA1C/CACNG1/SLC8A2/CACNB4/ATP1A2/CACNA1F/CAMK2B/AKT2/ADRA1B/GNAQ/MYL4/ATP1B1/SLC8A1/CAMK2D/PPP2R5D/ADCY2/CACNA2D1/CALM2/PPP2R5E/ATP1B3/CREB3L1/AGT/GNAI2/PIK3CG/ATP1A3/AGTR1/CACNG8/ATP2A1/TNNT2/CREB3/ATP2B3/CACNA2D4/ATF2/ADRA1D/CACNA2D3/PPP2R5A/MAPK1/ADRA1A/ADCY6/CACNA1S/PPP2CA/GNAI1/PPP2R5C/A…	129
Organismal Systems	Nervous system	hsa04722	Neurotrophin signaling pathway	103/6370	120/9512	0.858333	1.28171	4.42168	1.90264e-06	8.51309e-06	3.0812e-06	MAPK14/MAPKAPK2/PIK3CD/ARHGDIG/NTRK1/PSEN1/CAMK4/MAP3K5/NFKBIA/HRAS/YWHAE/MAPK12/MAP2K2/MAP2K1/MAP2K7/RAP1B/PRKCD/CAMK2B/AKT2/MAP2K5/NGF/CAMK2D/CALM2/PSEN2/RAPGEF1/KIDINS220/PRDM4/BRAF/GSK3B/TP73/PIK3R2/PDPK1/BDNF/PTPN11/BAX/FOXO3/MAPK7/IRAK1/MAPK1/TRAF6/RPS6KA2/CRKL/SORT1/NFKBIB/RPS6KA1/P3R3URF-PIK3R3/ABL1/TP53/GAB1/FRS2/RPS6KA6/GRB2/ATF4/NRAS/PLCG1/PIK3R1/JUN/ARHGDIA/CDC42/MAPK11/IRAK3/CAMK2A/I…	103
Genetic Information Processing	Folding, sorting and degradation	hsa03018	RNA degradation	70/6370	78/9512	0.897436	1.3401	4.29418	2.55585e-06	1.11029e-05	4.01856e-06	PABPC1L/HSPA9/CNOT1/EXOSC9/CNOT4/CNOT3/SKIC8/CNOT6/DCPS/PFKP/MTREX/ENO1/PFKM/ENO2/PABPC1/PATL1/CNOT8/BTG2/C1D/TOB1/LSM4/BTG1/EXOSC2/PAN3/CNOT7/CNOT9/BTG4/EXOSC6/LSM6/EXOSC10/ENO3/EXOSC5/LSM1/DCP1B/EDC3/DIS3L/CNOT6L/ZCCHC7/HSPD1/LSM7/CNOT10/PABPC4/EXOSC1/TENT4B/PFKL/DIS3/DDX6/CNOT2/TENT4A/SKIC2/EDC4/EXOSC8/BTG3/LSM2/LSM5/SKIC3/PAN2/LSM3/XRN1/LSM8/MPHOSPH6/EXOSC3/EXOSC7/DCP1A/DHX36/XRN2/PARN/PNPT1/…	70
Human Diseases	Infectious disease: bacterial	hsa05100	Bacterial invasion of epithelial cells	70/6370	78/9512	0.897436	1.3401	4.29418	2.55585e-06	1.11029e-05	4.01856e-06	PIK3CD/RHOG/ACTR2/PTK2/WASL/ITGA5/FN1/SRC/ARPC1A/ACTR3B/CBL/SEPTIN6/CTTN/HCLS1/SEPTIN8/CTNNB1/CD2AP/PIK3R2/ARPC5/SEPTIN12/SEPTIN9/ITGB1/CAV3/WASF2/CTNNA2/ARPC1B/SEPTIN2/CRKL/SEPTIN3/DNM3/P3R3URF-PIK3R3/ARPC5L/CDH1/GAB1/ACTB/PIK3R1/ELMO3/MAD2L2/CDC42/VCL/CLTA/CAV2/CLTB/ARPC4/ELMO1/CRK/BCAR1/ILK/ARPC3/PXN/SHC2/ELMO2/DNM2/MET/RAC1/PIK3CB/SHC1/PIK3CA/ARPC2/ARHGAP10/CLTC/ACTR3/WASF1/CLTCL1/RHOA/SHC3/D…	70
Environmental Information Processing	Signal transduction	hsa04371	Apelin signaling pathway	118/6370	140/9512	0.842857	1.2586	4.38884	2.5769e-06	1.11029e-05	4.01856e-06	NRF1/PRKAG3/PRKACB/APLNR/GNB3/PRKCE/GNG12/PRKAG1/MYLK/SLC8A3/CAMK4/HRAS/SMAD2/RRAS/MAP2K2/MAP2K1/SLC8A2/MEF2C/GNG3/SMAD3/GNGT2/AKT2/GNAQ/MYL4/ITPR2/PRKAG2/SMAD4/JAG1/SLC8A1/ADCY2/ITPR1/CALM2/GNAI2/TGFBR1/PIK3CG/AGTR1/GNB4/RPS6/UCP1/GNG13/NOS2/MAPK1/ADCY6/GNAI1/MYLK2/MEF2A/ADCY8/MAP1LC3A/GNB2/CDH1/GNGT1/RRAS2/EGR1/GNA13/NRAS/GNG7/GNG5/MEF2D/KLF2/CCN2/GNG8/PRKAB1/ACTA2/NOTCH3/MTOR/MYL2/PLIN1/PIK3C3…	118
Human Diseases	Cancer: specific types	hsa05218	Melanoma	66/6370	73/9512	0.90411	1.35006	4.27486	2.63349e-06	1.12084e-05	4.05672e-06	PIK3CD/FGF8/MITF/HRAS/MAP2K2/RB1/FGF20/MAP2K1/FGF6/FGFR1/AKT2/GADD45B/EGFR/GADD45G/BRAF/PIK3R2/BAX/IGF1R/MAPK1/FGF10/MDM2/P3R3URF-PIK3R3/FGF5/TP53/CDH1/PDGFB/NRAS/PIK3R1/DDB2/FGF16/GADD45A/FGF18/HGF/FGF23/EGF/ARAF/BAD/PDGFA/PTEN/FGF7/RAF1/POLK/CDK6/E2F3/PDGFRA/MAPK3/MET/PIK3CB/PIK3CA/FGF22/CDKN1A/PDGFC/PDGFD/E2F2/CDK4/IGF1/FGF19/FGF21/PDGFRB/FGF3/CCND1/FGF17/E2F1/FGF2/AKT3/FGF4	66
Organismal Systems	Endocrine system	hsa04916	Melanogenesis	88/6370	101/9512	0.871287	1.30105	4.33072	2.73795e-06	1.15126e-05	4.16682e-06	PRKACB/WNT7A/MITF/TCF7L2/PRKCG/WNT2B/HRAS/DCT/MAP2K2/WNT8B/TCF7L1/MAP2K1/PRKCB/DVL1/CAMK2B/GNAQ/CAMK2D/CTNNB1/ADCY2/FZD9/WNT11/CALM2/CREB3L1/GNAO1/WNT10A/GNAI2/GSK3B/MC1R/CREB3/FZD3/WNT7B/FZD5/MAPK1/FZD7/ADCY6/TYRP1/GNAI1/ADCY8/LEF1/EDN1/WNT9B/NRAS/FZD8/TCF7/WNT3/TYR/PRKCA/WNT10B/WNT2/GNAS/POMC/KIT/WNT8A/EDNRB/CREB1/CAMK2A/FZD2/WNT1/DVL2/CAMK2G/CREB3L3/WNT3A/CALML4/RAF1/ADCY7/EP300/WNT9A/CREB3L2/…	88
Human Diseases	Infectious disease: bacterial	hsa05130	Pathogenic Escherichia coli infection	165/6370	203/9512	0.812808	1.21373	4.3826	3.30417e-06	1.37281e-05	4.96868e-06	NHERF1/MYH10/MAPK14/MYH9/NCL/OCLN/CLDN12/CASP9/TNFRSF10B/TNFRSF10A/ACTR2/CYTH3/NFKBIA/TUBA1A/WASL/MAPK12/RIPK1/WIPF2/SRC/CASP1/ARPC1A/ACTR3B/MYH11/ABI1/MYD88/LPAR5/FYN/CHUK/CTTN/HCLS1/CLDN7/CLDN5/ARF1/CLDN4/MYO10/IKBKG/CASP3/NCK2/PAK2/TNFRSF1A/ARPC5/TLR4/CLDN11/PTPN11/MAP3K7/BAX/MYO1C/EZR/CYTH1/TAB2/ITGB1/WASF2/MYO1B/MYO5A/GNA12/IRAK1/ARPC1B/MAPK1/TRAF6/CLDN23/CYTH2/BAIAP2L1/RAB1A/NFKBIB/TRAF2/AR…	165
Human Diseases	Cancer: specific types	hsa05212	Pancreatic cancer	69/6370	77/9512	0.896104	1.33811	4.24139	3.44781e-06	1.41563e-05	5.12368e-06	PIK3CD/CASP9/STAT1/SMAD2/ARHGEF6/RB1/MAP2K1/BCL2L1/SMAD3/AKT2/CHUK/SMAD4/GADD45B/EGFR/RALA/GADD45G/IKBKG/TGFBR1/BRAF/PIK3R2/TGFB3/BAX/JAK1/STAT3/ERBB2/TGFB2/MAPK1/PLD2/P3R3URF-PIK3R3/TGFBR2/VEGFA/TGFB1/TP53/RAC2/PIK3R1/DDB2/RAD51/RALGDS/GADD45A/CDC42/EGF/MTOR/TGFA/ARAF/BAD/PLD1/RPS6KB1/RAF1/POLK/CDK6/E2F3/MAPK3/RAC1/PIK3CB/PIK3CA/CDKN1A/MAPK9/RALBP1/BRCA2/IKBKB/E2F2/CDK4/RAC3/RELA/CCND1/MAPK10/E2…	69
Human Diseases	Infectious disease: bacterial	hsa05135	Yersinia infection	116/6370	138/9512	0.84058	1.2552	4.29961	4.1462e-06	1.68259e-05	6.0899e-06	MAPK14/SKAP2/LIMK1/PIK3CD/RHOG/ACTR2/PTK2/NFKBIA/WASL/ARHGEF7/ITGA5/MAPK12/PIP5K1B/FN1/MAP2K2/WIPF2/MEFV/MAP2K1/SRC/CASP1/MAP2K7/ARPC1A/ACTR3B/MYD88/AKT2/GNAQ/CHUK/WAS/ZAP70/IKBKG/GSK3B/PIK3R2/ARPC5/TLR4/MAP3K7/TAB2/ITGB1/PTK2B/WASF2/PIP5K1A/IRAK1/ARPC1B/MAPK1/TRAF6/RPS6KA2/CRKL/TRAF2/ARHGEF12/FOS/RPS6KA1/P3R3URF-PIK3R3/ARPC5L/NFATC1/LCP2/WIPF3/TAB1/RPS6KA6/ACTB/RAC2/PLCG1/PIK3R1/PYCARD/GIT2/JUN/…	116
Metabolism	Glycan biosynthesis and metabolism	hsa00510	N-Glycan biosynthesis	52/6370	56/9512	0.928571	1.38659	4.13114	4.29617e-06	1.7234e-05	6.23763e-06	STT3B/B4GALT1/MGAT4B/MAN1A1/RPN2/MGAT1/ALG9/FUT8/ALG6/ALG11/MGAT3/DOLPP1/DDOST/ST6GAL2/ALG12/MAN1A2/MGAT4C/SRD5A3/ST6GAL1/ALG8/MGAT2/ALG3/ALG10/ALG13/ALG1/DPM1/MAGT1/DPM3/RPN1/MOGS/DPAGT1/ALG5/B4GALT3/MAN2A2/MGAT4A/KRTCAP2/ALG2/MGAT5/MAN1B1/GANAB/DOLK/B4GALT2/TMEM258/TUSC3/DHRSX/DPM2/MGAT4D/DAD1/MAN2A1/ALG14/OSTC/STT3A	52
Organismal Systems	Nervous system	hsa04728	Dopaminergic synapse	112/6370	133/9512	0.842105	1.25747	4.25755	5.07366e-06	2.01217e-05	7.28276e-06	MAPK14/PRKACB/GNB3/GNG12/CLOCK/SLC6A3/PRKCG/PPP3CA/MAPK12/PPP2R2A/BMAL1/CACNA1A/PPP2R1B/CACNA1C/PRKCB/GNG3/GNGT2/CAMK2B/DRD2/AKT2/GNAQ/ARRB2/ITPR2/CAMK2D/PPP2R5D/ITPR1/PPP3CC/CALM2/SLC18A2/COMT/PPP2R5E/GSK3A/CREB3L1/DDC/GNAO1/GNAI2/GSK3B/GNB4/CREB3/GRIA1/CACNA1B/MAOB/ATF2/GNG13/PPP2R5A/PPP2CA/GRIN2B/TH/GNAI1/PPP2R5C/FOS/DRD3/GRIA3/GRIN2A/GNB2/GNGT1/DRD4/CALY/GRIA4/ATF4/GNG7/DRD1/PRKCA/GNG5/GNG8/G…	112
Human Diseases	Drug resistance: antineoplastic	hsa01521	EGFR tyrosine kinase inhibitor resistance	71/6370	80/9512	0.8875	1.32526	4.15961	5.78363e-06	2.25362e-05	8.15667e-06	PIK3CD/NF1/PRKCG/FGFR3/HRAS/ERBB3/MAP2K2/GAS6/MAP2K1/SRC/BCL2L1/PRKCB/AKT2/EIF4E/EGFR/EIF4E1B/KDR/BRAF/GSK3B/PIK3R2/JAK2/RPS6/BAX/JAK1/STAT3/FOXO3/ERBB2/IGF1R/MAPK1/P3R3URF-PIK3R3/VEGFA/GAB1/GRB2/PDGFB/NRAS/PLCG1/PIK3R1/EIF4E2/PRKCA/HGF/EGF/MTOR/TGFA/ARAF/BAD/PDGFA/PTEN/FGFR2/RPS6KB1/RAF1/SOS2/SHC2/PLCG2/PDGFRA/MAPK3/MET/PIK3CB/SHC1/PIK3CA/PDGFC/PDGFD/NRG2/BCL2/IGF1/SHC3/SOS1/PDGFRB/NRG1/FGF2/IL6…	71
Human Diseases	Cancer: overview	hsa05208	Chemical carcinogenesis - reactive oxygen species	182/6370	227/9512	0.801762	1.19723	4.2823	5.81163e-06	2.25362e-05	8.15667e-06	MAPK14/ATP5PO/PIK3CD/VDAC3/PTK2/MAP3K5/NFKBIA/HRAS/NCF2/SLC25A5/HIF1A/NDUFS5/MAPK12/MAP2K2/NDUFS2/UQCRFS1/MAP2K1/PTPN1/SRC/MAP2K7/PRKCD/ATP5MC3/NDUFB8/ATP5F1A/NQO1/UQCRB/COX5B/AKT2/ATP5PB/SLC26A2/CHUK/NDUFV2/NDUFA10/VDAC2/ABL2/EGFR/ATP5PF/UQCRC2/NDUFAB1/NDUFS3/SDHA/IKBKG/GSTT2B/BRAF/PIK3R2/CYBA/PDPK1/ATP5F1D/AHR/PTPN11/ARNT/NDUFA2/MGST1/GSTO1/COX6A2/COX4I2/FOXO3/SLC25A4/HMOX1/MAPK1/AS3MT/NDUFS1/N…	182
Metabolism	Lipid metabolism	hsa00600	Sphingolipid metabolism	51/6370	55/9512	0.927273	1.38465	4.07333	5.98915e-06	2.27197e-05	8.22309e-06	PLPP2/CERS5/DEGS1/NEU1/NEU3/B4GALT6/ACER1/KDSR/ASAH2/CERS2/PSAP/GALC/CERS4/SPTLC2/SMPD4/SGMS1/SPTLC3/HEXB/ASAH1/GLA/CERS3/GLB1/SGMS2/UGT8/SMPD2/ARSA/DEGS2/SPTLC1/HEXA/PLPP1/ENPP7/CERS6/NEU4/UGCG/PLPP3/SGPP1/SGPL1/GBA2/B4GALNT1/GAL3ST1/CERK/SPHK2/GBA1/SMPD1/ACER2/SGPP2/GM2A/ACER3/SMPD3/SPHK1/SAMD8	51
Genetic Information Processing	Replication and repair	hsa03460	Fanconi anemia pathway	51/6370	55/9512	0.927273	1.38465	4.07333	5.98915e-06	2.27197e-05	8.22309e-06	TELO2/RPA3/RPA1/HES1/FANCL/ERCC4/REV1/FANCF/FANCG/MLH1/FANCI/TOP3B/POLI/ERCC1/RPA2/WDR48/RMI1/RAD51/FAAP24/TOP3A/FANCD2/FANCC/USP1/REV3L/POLK/SLX4/FAN1/ATRIP/UBE2T/FANCB/FANCE/RAD51C/MUS81/POLH/CENPS/BRIP1/PMS2/PALB2/EME1/BLM/BRCA2/FAAP100/ATR/EME2/CENPX/FANCA/SLX1B/LOC130134321/RMI2/FANCM/POLN	51
Environmental Information Processing	Signal transduction	hsa04070	Phosphatidylinositol signaling system	85/6370	98/9512	0.867347	1.29517	4.18188	6.14142e-06	2.30468e-05	8.34148e-06	INPP1/ITPKC/PIK3CD/IPPK/IMPA1/PIP4K2A/PRKCG/MTMR2/PIP5K1B/IP6K2/MTMR8/PRKCB/ITPKB/ITPR2/ITPK1/PI4K2B/DGKZ/ITPR1/CALM2/SACM1L/MTMR6/PIK3R2/DGKH/CDS1/MTMR1/PIP5K1A/SYNJ1/PIP4P1/DGKB/IPMK/PIP4K2C/PI4K2A/PLCD1/P3R3URF-PIK3R3/CDS2/MTMR7/MTM1/PLCG1/PIK3R1/PRKCA/PI4KB/PLCD4/ITPKA/PLCD3/INPP5A/PIK3C3/PIP4P2/PIKFYVE/PTEN/BPNT2/CALML4/IMPA2/MTMR14/DGKA/PIK3C2A/INPP5F/ITPR3/DGKG/PI4KA/INPP4A/DGKI/PLCB3/PLCG…	85
Human Diseases	Cancer: specific types	hsa05211	Renal cell carcinoma	63/6370	70/9512	0.9	1.34392	4.11207	6.57704e-06	2.4419e-05	8.83813e-06	SLC2A1/PIK3CD/EGLN1/HRAS/HIF1A/MAP2K2/MAP2K1/EPAS1/RAP1B/AKT2/CUL2/RAPGEF1/BRAF/PIK3R2/PAK4/PAK2/TGFB3/TFE3/PTPN11/ARNT/TGFB2/MAPK1/CRKL/PAK5/EGLN3/P3R3URF-PIK3R3/VEGFA/TGFB1/GAB1/ELOB/RBX1/GRB2/PDGFB/NRAS/PIK3R1/JUN/CDC42/ELOC/HGF/PAK6/BUB1B-PAK6/TGFA/ARAF/BAD/CRK/RAF1/SOS2/EP300/FLCN/EGLN2/PRCC/MAPK3/VHL/MET/RAC1/FH/PIK3CB/PIK3CA/CDKN1A/SOS1/ARNT2/CREBBP/AKT3	63
Organismal Systems	Environmental adaptation	hsa04713	Circadian entrainment	84/6370	97/9512	0.865979	1.29312	4.13148	8.0159e-06	2.94479e-05	1.06583e-05	PRKACB/GNB3/GNG12/PRKCG/CACNA1C/PRKCB/GNG3/PER3/GNGT2/CAMK2B/GNAQ/PER1/GUCY1A1/CAMK2D/ADCY2/ITPR1/CALM2/GNAO1/GNAI2/RASD1/GNB4/GRIA1/GNG13/GRIN1/MAPK1/ADCYAP1/ADCY6/GRIN2B/GNAI1/FOS/PRKG1/ADCY8/GRIA3/GRIN2A/PER2/GNB2/GNGT1/GRIA4/MTNR1A/GNG7/PRKCA/GNG5/GNG8/GNAS/GRIA2/CREB1/CAMK2A/ADCYAP1R1/PRKG2/GNB5/CAMK2G/GNG2/KCNJ6/CALML4/ADCY7/CACNA1H/RPS6KA5/KCNJ5/KCNJ9/ITPR3/KCNJ3/PLCB3/NOS1/ADCY1/CACNA1I/M…	84
Environmental Information Processing	Signal transduction	hsa04350	TGF-beta signaling pathway	94/6370	110/9512	0.854545	1.27605	4.14623	8.10827e-06	2.94769e-05	1.06688e-05	GDF5/SKP1/GDF6/CHRD/SMAD2/MYC/CUL1/PPP2R1B/SKI/RBL1/SMAD3/FMOD/THBS1/ACVR2A/BMPR2/DCN/RGMA/SMAD4/INHBA/BMP2/NODAL/AMH/ACVR1/HDAC1/BMP6/LEMD3/SMURF1/TF/SMAD7/TGFBR1/BMP7/ACVR1B/TFDP1/TGFB3/BMPR1A/LEFTY2/BMP4/SMAD9/SKIL/TGFB2/SMAD1/MAPK1/GREM1/PPP2CA/HJV/SMAD6/TGFBR2/TGFB1/NCOR1/BMP8B/PITX2/EMP3/SMAD5/RBX1/SMURF2/TMEM53/E2F5/LRRC32/ID1/INHBB/ACVR2B/ID4/FBN1/FST/NOG/ID3/ID2/BAMBI/THSD4/GREM2/LTBP1/R…	94
Human Diseases	Cancer: specific types	hsa05213	Endometrial cancer	54/6370	59/9512	0.915254	1.3667	4.02286	8.98876e-06	3.2341e-05	1.17054e-05	PIK3CD/CASP9/TCF7L2/HRAS/MAP2K2/MYC/TCF7L1/MAP2K1/AKT2/GADD45B/EGFR/CTNNB1/GADD45G/BRAF/GSK3B/PIK3R2/PDPK1/BAX/FOXO3/CTNNA2/MLH1/ERBB2/MAPK1/LEF1/P3R3URF-PIK3R3/TP53/CDH1/GRB2/NRAS/PIK3R1/TCF7/DDB2/GADD45A/EGF/ARAF/BAD/PTEN/ILK/APC/RAF1/POLK/SOS2/APC2/MAPK3/PIK3CB/PIK3CA/CDKN1A/ELK1/AXIN2/SOS1/CCND1/CTNNA1/AXIN1/AKT3	54
Organismal Systems	Endocrine system	hsa04935	Growth hormone synthesis, secretion and action	103/6370	122/9512	0.844262	1.26069	4.12628	9.60944e-06	3.42214e-05	1.2386e-05	MAPK14/PRKACB/PIK3CD/PRKCG/PTK2/HRAS/STAT1/MAPK12/MAP2K2/GHR/MAP2K1/CACNA1C/PRKCB/GNA11/CACNA1F/AKT2/GNAQ/ITPR2/SSTR3/ADCY2/ITPR1/CREB3L1/GNAI2/GSK3B/PIK3R2/JAK2/STAT5B/CREB3/STAT3/ATF2/SOCS3/MAPK1/ADCY6/CRKL/CACNA1S/GNAI1/FOS/ADCY8/P3R3URF-PIK3R3/IRS2/IGFALS/GRB2/SOCS1/ATF4/GH1/NRAS/PLCG1/PIK3R1/PRKCA/SST/GNAS/SOCS2/MAPK11/MTOR/CREB1/IRS1/STAT5A/CRK/CREB3L3/GHSR/BCAR1/MAPK13/POU1F1/SSTR2/RAF1/AD…	103
Genetic Information Processing	Replication and repair	hsa03030	DNA replication	35/6370	36/9512	0.972222	1.45177	3.86666	9.8272e-06	3.46434e-05	1.25387e-05	RPA3/RPA1/RNASEH2B/POLE3/FEN1/POLE4/RFC2/POLA2/RNASEH2A/MCM5/MCM3/POLD1/RFC5/RPA2/SSBP1/MCM4/PRIM1/RFC4/RNASEH1/POLA1/PRIM2/PCNA/RFC1/RFC3/MCM6/POLE/LIG1/POLD3/DNA2/POLD4/RNASEH2C/POLD2/POLE2/MCM7/MCM2	35
Environmental Information Processing	Signaling molecules and interaction	hsa04080	Neuroactive ligand-receptor interaction	285/6370	370/9512	0.77027	1.15021	4.19611	1.02853e-05	3.58957e-05	1.2992e-05	THRA/C3/APLNR/P2RX2/ADORA2B/HTR1F/TACR3/CHRNA5/GNRHR/NMUR1/CRHR1/GRM2/LYPD6/GRM5/P2RX5/PENK/GRIN3B/GALR1/CHRNA2/PTH2R/TRH/OPRK1/AVPR2/ADRB1/GHR/MCHR2/CNR1/CHRNA1/CHRM1/UTS2R/CYSLTR2/P2RX3/FSHB/DRD2/ADRA1B/PTGER2/HTR1E/CALCRL/EDNRA/GLRA1/VIPR2/GABRA4/GABRR2/SSTR3/TAC1/UCN/P2RY11/ADM/MC4R/HTR6/AGT/PRLR/GABBR1/P2RX1/GRM6/CHRNB2/HTR2C/AGTR1/CHRND/RXFP2/MC1R/BDKRB1/GALR2/GABRP/PTH1R/C5/THRB/GRIA1/MC3R…	285
Human Diseases	Endocrine and metabolic disease	hsa04931	Insulin resistance	93/6370	109/9512	0.853211	1.27406	4.09733	1.04314e-05	3.60453e-05	1.30461e-05	PRKAG3/SLC2A1/PYGB/PYGL/PRKCE/PIK3CD/PRKAG1/GYS2/NFKBIA/PTPRF/SLC27A1/PTPN1/PRKCB/PRKCD/AKT2/INSR/PRKAG2/PYGM/PCK1/G6PC1/PPP1R3C/CREB3L1/TRIB3/AGT/GYS1/SLC27A4/GSK3B/PIK3R2/PDPK1/TNFRSF1A/PTPN11/G6PC3/CREB3/STAT3/SOCS3/RPS6KA2/PPARA/PTPA/CD36/RPS6KA1/PRKCQ/P3R3URF-PIK3R3/INS/SLC27A2/IRS2/RPS6KA6/MLX/PIK3R1/PRKCZ/GFPT2/PPP1CB/PRKAB1/PPP1R3B/SLC27A6/SLC27A3/MTOR/CREB1/IRS1/SLC2A2/CREB3L3/PTEN/GFPT1…	93
Human Diseases	Cancer: specific types	hsa05223	Non-small cell lung cancer	65/6370	73/9512	0.890411	1.32961	4.02507	1.12527e-05	3.85017e-05	1.39352e-05	RXRB/PIK3CD/CASP9/PRKCG/RXRG/RASSF1/HRAS/MAP2K2/RB1/MAP2K1/PRKCB/JAK3/AKT2/GADD45B/EGFR/GADD45G/BRAF/PIK3R2/PDPK1/STAT5B/BAX/STAT3/FOXO3/ERBB2/MAPK1/P3R3URF-PIK3R3/RXRA/TP53/GRB2/NRAS/PLCG1/PIK3R1/PRKCA/DDB2/GADD45A/HGF/EGF/TGFA/ARAF/BAD/RET/STAT5A/RAF1/KIF5A/POLK/SOS2/PLCG2/CDK6/E2F3/MAPK3/RASSF5/MET/KIF5B/PIK3CB/PIK3CA/KIF5C/CDKN1A/FHIT/E2F2/CDK4/ALK/SOS1/CCND1/E2F1/AKT3	65
Metabolism	Amino acid metabolism	hsa00310	Lysine degradation	57/6370	63/9512	0.904762	1.35104	3.98023	1.24426e-05	4.17546e-05	1.51125e-05	ECHS1/KMT2A/ACAT2/KMT2E/DLD/SMYD1/EZH2/AADAT/PLOD2/DLST/COLGALT2/DHTKD1/ALDH7A1/NSD2/EHMT1/SUV39H1/ALDH2/ALDH3A2/HADH/BBOX1/GCDH/KMT2D/ALDH9A1/EZH1/SETD7/PHYKPL/KMT5B/ACAT1/AASS/SMYD2/PIPOX/HADHA/SMYD3/COLGALT1/PLOD1/NSD1/SETD1A/KMT2B/MECOM/SETD1B/DOT1L/SETD2/NSD3/EHHADH/ASH1L/HYKK/KMT5C/KMT2C/PLOD3/PRDM2/TMLHE/PRDM16/CAMKMT/SETDB1/SETDB2/EHMT2/KMT5A	57
Genetic Information Processing	Replication and repair	hsa03420	Nucleotide excision repair	57/6370	63/9512	0.904762	1.35104	3.98023	1.24426e-05	4.17546e-05	1.51125e-05	MNAT1/ERCC3/RPA3/RPA1/CCNH/POLE3/POLE4/ERCC4/RFC2/GTF2H2/GTF2H2C/RAD23A/RAD23B/ERCC2/ERCC5/POLR2E/GTF2H1/POLD1/ERCC1/POLR2C/POLR2J/RFC5/GTF2H4/POLR2F/RPA2/RBX1/XPA/POLR2H/XPC/POLR2I/DDB2/CETN2/RFC4/CDK7/PCNA/RFC1/RFC3/GTF2H5/POLR2G/POLR2L/POLE/LIG1/CUL4B/GTF2H3/ERCC8/DDB1/POLR2M/ERCC6/POLR2K/POLD3/POLR2D/POLD4/POLD2/CUL4A/POLR2B/POLE2/UVSSA	57
Organismal Systems	Endocrine system	hsa04911	Insulin secretion	75/6370	86/9512	0.872093	1.30225	4.00899	1.41033e-05	4.68768e-05	1.69664e-05	SLC2A1/KCNMB2/PRKACB/ATP1A1/PDX1/PRKCG/CACNA1C/PRKCB/GNA11/ATP1A2/CACNA1F/CAMK2B/GNAQ/ATP1B1/CAMK2D/ADCY2/KCNN2/ATP1B3/CREB3L1/ATP1A3/KCNN3/SNAP25/CREB3/CHRM3/KCNN1/ATF2/ADCYAP1/ADCY6/CACNA1S/ADCY8/ATP1B2/INS/ATF4/PRKCA/GCG/GNAS/RAB3A/TRPM4/ABCC8/KCNJ11/CCKAR/ATP1B4/CREB1/CAMK2A/ADCYAP1R1/SLC2A2/CAMK2G/CREB3L3/VAMP2/STX1A/ADCY7/ITPR3/KCNMB3/PCLO/CREB3L2/GCK/PLCB3/ADCY1/CREB5/CCK/RAPGEF4/ADCY3/GPR…	75
Human Diseases	Drug resistance: antineoplastic	hsa01522	Endocrine resistance	85/6370	99/9512	0.858586	1.28208	4.01708	1.49029e-05	4.86294e-05	1.76008e-05	MAPK14/PRKACB/DLL3/PIK3CD/ESR1/PTK2/HRAS/MAPK12/MAP2K2/RB1/MAP2K1/SRC/DLL1/AKT2/JAG1/EGFR/JAG2/ADCY2/ESR2/BRAF/MMP2/PIK3R2/CARM1/BAX/ERBB2/IGF1R/MAPK1/ADCY6/CDKN1B/HBEGF/FOS/ADCY8/MDM2/P3R3URF-PIK3R3/NCOR1/TP53/GRB2/NRAS/PIK3R1/MMP9/GNAS/NOTCH2/JUN/MAPK11/NOTCH1/NOTCH3/MTOR/ARAF/BAD/CDKN2C/RPS6KB1/MAPK13/RAF1/ADCY7/SOS2/SHC2/ADCY1/ABCB11/DLL4/E2F3/MAPK3/GPER1/PIK3CB/MED1/SHC1/PIK3CA/CDKN1A/ADCY3/…	85
Organismal Systems	Nervous system	hsa04724	Glutamatergic synapse	98/6370	116/9512	0.844828	1.26154	4.03527	1.49093e-05	4.86294e-05	1.76008e-05	PRKACB/GNB3/GLS2/GNG12/GRM2/GRM5/PRKCG/PPP3CA/GRIN3B/CACNA1A/CACNA1C/PRKCB/GNG3/SLC1A3/GNGT2/HOMER3/GNAQ/ITPR2/DLGAP1/ADCY2/ITPR1/PPP3CC/SLC17A7/GNAO1/PLA2G4A/GNAI2/GRM6/GNB4/SLC1A1/GRIA1/GNG13/GRIN1/SLC1A7/GRIK4/GRM1/SLC38A3/MAPK1/ADCY6/GRIN2B/GNAI1/GRM3/ADCY8/GRIA3/PLA2G4C/PLD2/GRIN2A/GNB2/GNGT1/GRIA4/GNG7/PRKCA/DLG4/GNG5/GRM4/GRIK1/GLS/GNG8/GNAS/SLC38A2/SLC1A2/GRIA2/GNB5/PLD1/PLA2G4D/GNG2/SLC1…	98
Genetic Information Processing	Folding, sorting and degradation	hsa03050	Proteasome	43/6370	46/9512	0.934783	1.39586	3.83196	1.97868e-05	6.39408e-05	2.31425e-05	PSMB9/PSMB8/PSME1/PSMB6/PSMD1/PSMA5/PSMD11/PSMD9/PSMC3/PSMB1/PSMA8/PSME3/PSMB3/PSMA6/PSMC5/PSMD13/PSMD3/PSME4/PSMC2/PSMD8/PSMF1/PSMD4/PSMC4/PSMC1/PSMB2/POMP/PSME2/PSMA2/PSMC6/PSMB7/PSMB10/PSMA4/PSMD12/PSMB4/ADRM1/PSMD14/PSMB11/PSMD6/PSMB5/PSMA3/PSMD2/PSMA1/PSMD7	43
Organismal Systems	Endocrine system	hsa04917	Prolactin signaling pathway	63/6370	71/9512	0.887324	1.325	3.91361	2.01414e-05	6.4151e-05	2.32186e-05	MAPK14/PIK3CD/ESR1/HRAS/STAT1/MAPK12/MAP2K2/MAP2K1/SRC/AKT2/SOCS6/ESR2/PRLR/CISH/GSK3B/PIK3R2/JAK2/STAT5B/STAT3/FOXO3/SOCS3/LHCGR/MAPK1/TH/FOS/CYP17A1/P3R3URF-PIK3R3/INS/PRL/GRB2/SOCS1/NRAS/PIK3R1/CGA/IRF1/SOCS2/MAPK11/CCND2/STAT5A/SLC2A2/MAPK13/RAF1/SOS2/SHC2/SOCS5/GCK/TNFSF11/GALT/MAPK3/PIK3CB/SHC1/PIK3CA/SOCS7/MAPK9/SOCS4/TNFRSF11A/RELA/SHC3/SOS1/CCND1/MAPK10/AKT3/NFKB1	63
Human Diseases	Infectious disease: viral	hsa05161	Hepatitis B	133/6370	163/9512	0.815951	1.21842	4.00479	2.02195e-05	6.4151e-05	2.32186e-05	MAPK14/PIK3CD/VDAC3/CASP9/PRKCG/NFKBIA/HRAS/DDX3X/STAT1/MAPK12/MAP2K2/RB1/MYC/MAP2K1/SRC/MAP2K7/PRKCB/MYD88/SMAD3/JAK3/CCNA2/AKT2/CHUK/SMAD4/YWHAB/CREB3L1/STAT6/TLR3/IKBKG/TGFBR1/BRAF/CASP3/PIK3R2/IFIH1/JAK2/TGFB3/STAT5B/TLR4/TYK2/MAP3K7/BAX/JAK1/CREB3/APAF1/TAB2/TRAF3/STAT3/PTK2B/YWHAQ/ATF2/IRAK1/CDK2/TGFB2/MAPK1/TRAF6/STAT4/SLC10A1/STAT2/FOS/P3R3URF-PIK3R3/TGFBR2/TGFB1/TP53/NFATC1/TAB1/TLR2/GRB…	133
Human Diseases	Cancer: overview	hsa05203	Viral carcinogenesis	164/6370	205/9512	0.8	1.1946	4.01046	2.12478e-05	6.68063e-05	2.41796e-05	GTF2E1/SCRIB/PRKACB/C3/MAPKAPK2/HDAC8/PIK3CD/VDAC3/POLB/SKP2/NFKBIA/YWHAH/HRAS/DDX3X/YWHAE/SND1/RB1/HNRNPK/MRPS18B/ACTN1/SRC/RBL1/SYK/HDAC6/UBR4/DLG1/JAK3/SCIN/GTF2A1/CCNA2/GSN/GTF2E2/YWHAB/VAC14/RANBP1/TBP/HDAC1/CREB3L1/IRF9/GTF2H2/GTF2H2C/IKBKG/TRAF5/CASP3/PIK3R2/STAT5B/BAX/JAK1/CREB3/TRAF3/STAT3/YWHAQ/ATF2/CHD4/CDK2/GTF2H1/CCND3/MAPK1/HPN/CDKN1B/TRAF2/PSMC1/LYN/MDM2/MAD1L1/H2BC21/P3R3URF-PIK3R…	164
Environmental Information Processing	Signal transduction	hsa04066	HIF-1 signaling pathway	93/6370	110/9512	0.845455	1.26247	3.94233	2.31406e-05	7.21076e-05	2.60984e-05	SLC2A1/PFKFB3/PIK3CD/PRKCG/EGLN1/HIF1A/MAP2K2/MAP2K1/EPAS1/PRKCB/PDHA1/CAMK2B/AKT2/MKNK2/ALDOA/INSR/PFKP/PDK1/EIF4E/ENO1/EGFR/CUL2/PFKM/CAMK2D/ENO2/EIF4E1B/ANGPT2/TF/PIK3R2/MKNK1/FLT1/LDHB/TLR4/RPS6/PDHB/ARNT/STAT3/ERBB2/NOS2/IGF1R/HMOX1/MAPK1/TEK/CDKN1B/ANGPT1/EGLN3/P3R3URF-PIK3R3/INS/VEGFA/EDN1/ELOB/RBX1/PLCG1/PIK3R1/EIF4E2/HKDC1/ENO3/PRKCA/HK1/GAPDH/ELOC/EGF/MTOR/CAMK2A/ALDOB/PGK1/EPO/CAMK2G/C…	93
Metabolism	Global and overview maps	hsa01230	Biosynthesis of amino acids	66/6370	75/9512	0.88	1.31406	3.88781	2.41101e-05	7.38109e-05	2.67148e-05	PHGDH/IDH2/RPE/PGAM1/GOT2/TKTL2/ACO2/CBS/LOC102724560/ALDOA/GPT2/PFKP/MAT2B/ENO1/PFKM/ENO2/PYCR3/PRPS1/ASNS/PSAT1/GPT/CPS1/PAH/IDH3G/TPI1/IDH1/ACO1/TKT/IDH3A/CTH/ASL/MAT2A/ACY1/ENO3/GOT1/ARG2/MAT1A/PSPH/PKLR/GAPDH/IDH3B/BCAT1/PC/SHMT1/GOT1L1/ALDOB/PGK1/BCAT2/RPIA/ARG1/PGAM2/ALDOC/PFKL/OTC/ENO4/SDSL/NAGS/PYCR1/ALDH18A1/PKM/GLUL/ASS1/CS/TALDO1/SHMT2/MTR	66
Cellular Processes	Cell growth and death	hsa04115	p53 signaling pathway	66/6370	75/9512	0.88	1.31406	3.88781	2.41101e-05	7.38109e-05	2.67148e-05	ATM/CASP9/TNFRSF10B/TNFRSF10A/BCL2L1/PPM1D/ZNF385A/THBS1/GADD45B/GTSE1/PPP1R13L/SESN3/RCHY1/GADD45G/CCNG2/CASP3/TP73/CD82/BAX/SESN1/RRM2/APAF1/RPRM/CHEK2/CDK2/CCND3/SIAH1/RRM2B/MDM2/TP53/CCNB2/DDB2/GORAB/GADD45A/FAS/CCND2/CCNB1/EI24/PTEN/SERPINE1/MDM4/CASP8/PERP/SESN2/CDK6/PIDD1/ADGRB1/STEAP3/CDKN1A/CCNG1/AIFM2/COP1/ATR/ZMAT3/CDK1/CDK4/BCL2/IGF1/CYCS/CCNE2/CCNE1/IGFBP3/CCND1/TSC2/SIVA1/CHEK1	66
Organismal Systems	Endocrine system	hsa04920	Adipocytokine signaling pathway	62/6370	70/9512	0.885714	1.32259	3.85701	2.68805e-05	8.15766e-05	2.95255e-05	PRKAG3/SLC2A1/RXRB/ADIPOR1/PRKAG1/ACSL1/ACSL4/ACSBG2/RXRG/NFKBIA/AKT2/CHUK/PRKAG2/PCK1/G6PC1/ACSL3/IKBKG/TNFRSF1A/JAK2/PTPN11/G6PC3/STAT3/SOCS3/NFKBIB/TRAF2/PPARA/CD36/PRKCQ/RXRA/TRADD/NPY/IRS2/POMC/PRKAB1/STK11/MTOR/IRS1/CPT1B/CPT1A/PRKAA1/PRKAA2/APPL1/ACACB/ACSBG1/ADIPOQ/PRKAB2/PPARGC1A/NFKBIE/AGRP/TNFRSF1B/LEPR/ACSL5/MAPK9/CAMKK2/IKBKB/LEP/RELA/ACSL6/ADIPOR2/MAPK10/AKT3/NFKB1	62
Organismal Systems	Endocrine system	hsa04927	Cortisol synthesis and secretion	58/6370	65/9512	0.892308	1.33244	3.82913	2.93358e-05	8.82602e-05	3.19446e-05	NR4A1/PRKACB/CYP11A1/ORAI1/STAR/KCNK2/CACNA1C/GNA11/CACNA1F/GNAQ/ITPR2/ADCY2/ITPR1/CREB3L1/AGT/AGTR1/HSD3B2/NCEH1/CREB3/NR5A1/ATF2/ADCY6/CACNA1S/LDLR/ADCY8/CYP17A1/CYP21A2/ATF4/GNAS/POMC/KCNK3/CREB1/MC2R/CREB3L3/NR0B1/ADCY7/CACNA1H/ITPR3/CREB3L2/PDE8B/PLCB3/ADCY1/HSD3B1/CACNA1I/CREB5/ADCY3/KCNA4/PDE8A/SP1/PLCB2/ADCY5/PRKACA/PBX1/PLCB4/ADCY9/ATF6B/SCARB1/CACNA1D	58
Human Diseases	Cancer: specific types	hsa05210	Colorectal cancer	75/6370	87/9512	0.862069	1.28728	3.83275	3.51872e-05	0.00010496	3.79889e-05	PIK3CD/CASP9/TCF7L2/HRAS/SMAD2/MAP2K2/MYC/TCF7L1/MAP2K1/SMAD3/AKT2/SMAD4/GADD45B/EGFR/CTNNB1/RALA/GADD45G/TGFBR1/BRAF/GSK3B/CASP3/MSH2/PIK3R2/TGFB3/BAX/MLH1/TGFB2/MAPK1/FOS/LEF1/P3R3URF-PIK3R3/TGFBR2/TGFB1/TP53/RAC2/GRB2/NRAS/PIK3R1/TCF7/DDB2/RALGDS/JUN/GADD45A/EGF/MTOR/TGFA/ARAF/BAD/RPS6KB1/APC/RAF1/POLK/SOS2/APPL1/APC2/MSH3/MAPK3/RAC1/PIK3CB/PIK3CA/BIRC5/CDKN1A/AREG/MAPK9/BCL2/RAC3/RHOA/CYCS/AX…	75
Metabolism	Glycan biosynthesis and metabolism	hsa00513	Various types of N-glycan biosynthesis	41/6370	44/9512	0.931818	1.39144	3.70543	3.89001e-05	0.000114085	4.12915e-05	STT3B/B4GALT1/MGAT4B/MAN1A1/RPN2/MGAT1/ALG9/ST3GAL3/FUT8/ALG11/HEXB/DDOST/ALG12/MAN1A2/MGAT4C/B4GALNT4/HEXA/MGAT2/ALG3/ALG13/ALG1/MAGT1/B4GALNT3/RPN1/HEXD/B4GALT3/MAN2A2/MGAT4A/KRTCAP2/ALG2/MAN1B1/CHST8/B4GALT2/TMEM258/TUSC3/MGAT4D/DAD1/MAN2A1/ALG14/OSTC/STT3A	41
Genetic Information Processing	Replication and repair	hsa03410	Base excision repair	41/6370	44/9512	0.931818	1.39144	3.70543	3.89001e-05	0.000114085	4.12915e-05	POLB/PARP3/POLE3/XRCC1/FEN1/TDG/POLE4/RFC2/NEIL1/ADPRS/PARP1/NEIL3/APTX/POLD1/HMGB1/RFC5/POLL/RFC4/NTHL1/APEX1/LIG3/PCNA/RFC1/RFC3/POLE/OGG1/LIG1/POLG/PARG/MPG/PARP4/TDP1/POLG2/POLD3/PARP2/POLD4/UNG/POLD2/POLE2/PNKP/SMUG1	41
Human Diseases	Substance dependence	hsa05030	Cocaine addiction	45/6370	49/9512	0.918367	1.37135	3.71064	4.26812e-05	0.000124131	4.49276e-05	PRKACB/GRM2/SLC6A3/GRIN3B/DRD2/SLC18A2/CREB3L1/DDC/GNAI2/BDNF/CREB3/MAOB/ATF2/GRIN1/GRIN2B/TH/GNAI1/GRM3/GRIN2A/ATF4/DRD1/DLG4/GNAS/JUN/CDK5R1/RGS9/GRIA2/CREB1/GPSM1/FOSB/CREB3L3/CDK5/CREB3L2/CREB5/GRIN2D/GRIN3A/PPP1R1B/GRIN2C/SLC18A1/PDYN/ADCY5/RELA/PRKACA/ATF6B/NFKB1	45
Human Diseases	Cancer: overview	hsa05231	Choline metabolism in cancer	84/6370	99/9512	0.848485	1.267	3.80228	4.3678e-05	0.000125868	4.55562e-05	PLPP2/PIK3CD/PCYT1A/PRKCG/SLC22A4/HRAS/HIF1A/PIP5K1B/MAP2K2/MAP2K1/PRKCB/AKT2/EGFR/DGKZ/CHPT1/WAS/SLC44A1/GPCPD1/PLA2G4A/SLC44A5/PIK3R2/PDPK1/DGKH/WASF2/PIP5K1A/TSC1/MAPK1/DGKB/SLC22A2/FOS/PLA2G4C/PLD2/P3R3URF-PIK3R3/SLC44A2/RAC2/GRB2/PDGFB/NRAS/PLCG1/PIK3R1/PRKCA/CHKA/RALGDS/JUN/EGF/MTOR/PLPP1/PDGFA/PLD1/PLA2G4D/PCYT1B/RPS6KB1/SLC22A3/RAF1/WASF3/PLPP3/SOS2/DGKA/DGKG/DGKI/PDGFRA/MAPK3/PLA2G4E/RAC…	84
Metabolism	Carbohydrate metabolism	hsa00630	Glyoxylate and dicarboxylate metabolism	31/6370	32/9512	0.96875	1.44659	3.60292	4.39997e-05	0.000125868	4.55562e-05	ACAT2/ACO2/DLD/AMT/MDH1/AGXT/HOGA1/HAO1/ACO1/HAO2/PCCA/PGP/HYI/GLDC/ACSS2/PCCB/MDH2/ACSS1/MCEE/ACAT1/SHMT1/GLYCTK/MMUT/GRHPR/GCSH/AFMID/GLUL/AGXT2/CS/SHMT2/CAT	31
Metabolism	Amino acid metabolism	hsa00280	Valine, leucine and isoleucine degradation	44/6370	48/9512	0.916667	1.36881	3.64727	5.88882e-05	0.000167089	6.04757e-05	ECHS1/ACAA1/ABAT/ACAT2/HIBADH/DLD/AACS/OXCT1/BCKDHB/MCCC2/HSD17B10/ALDH7A1/HMGCL/ALDH2/ALDH3A2/PCCA/HADH/ACADS/ALDH9A1/ACAA2/ACADM/PCCB/BCKDHA/ACAD8/IVD/AUH/MCEE/BCAT1/ACAT1/ALDH6A1/BCAT2/HIBCH/IL4I1/HADHA/ACSF3/MMUT/EHHADH/AOX1/ACADSB/HMGCLL1/AGXT2/DBT/MCCC1/HMGCS1	44
Human Diseases	Cancer: specific types	hsa05214	Glioma	66/6370	76/9512	0.868421	1.29677	3.69838	6.32501e-05	0.000175348	6.34648e-05	PIK3CD/PRKCG/CAMK4/HRAS/MAP2K2/RB1/MAP2K1/PRKCB/CAMK1G/CAMK2B/AKT2/GADD45B/EGFR/CAMK2D/CALM2/GADD45G/CAMK1D/BRAF/PIK3R2/BAX/IGF1R/MAPK1/CAMK1/MDM2/P3R3URF-PIK3R3/TP53/GRB2/PDGFB/NRAS/PLCG1/PIK3R1/PRKCA/DDB2/GADD45A/EGF/MTOR/CAMK2A/TGFA/ARAF/PDGFA/CAMK2G/PTEN/CALML4/RAF1/POLK/SOS2/SHC2/PLCG2/CDK6/E2F3/PDGFRA/MAPK3/PIK3CB/SHC1/PIK3CA/CDKN1A/E2F2/CDK4/IGF1/SHC3/SOS1/CALM1/PDGFRB/CCND1/E2F1/AKT3	66
Environmental Information Processing	Signaling molecules and interaction	hsa04512	ECM-receptor interaction	76/6370	89/9512	0.853933	1.27513	3.713	6.37908e-05	0.000175348	6.34648e-05	TNXB/LAMB2/ITGB6/ITGA10/COL4A4/COL4A3/ITGAV/ITGA5/FN1/ITGA11/THBS1/COL2A1/THBS3/COL1A1/ITGA3/ITGB5/DAG1/ITGA2B/NPNT/COL1A2/THBS4/TNR/LAMA4/HMMR/TNC/ITGB1/COL9A2/TNN/ITGB8/ITGB4/COL9A1/ITGA9/CD36/LAMC1/COL9A3/LAMB4/ITGA6/ITGB7/ITGB3/CHAD/LAMB1/COL4A6/COL4A5/VTN/FRAS1/COL4A1/SV2B/LAMA5/LAMC3/SDC4/SV2A/SV2C/THBS2/COL6A2/ITGA2/FREM1/ITGA1/GP1BB/COL6A1/HSPG2/FREM2/COL6A3/VWF/ITGA8/AGRN/COL6A6/GP1BA/CD…	76
Metabolism	Global and overview maps	hsa01250	Biosynthesis of nucleotide sugars	35/6370	37/9512	0.945946	1.41253	3.57973	6.38086e-05	0.000175348	6.34648e-05	GALE/MIOX/GALK2/UGP2/GPI/UAP1L1/GMPPB/PGM2/UGDH/GMPPA/PGM3/GMDS/GALK1/MPI/FCSK/PMM2/PMM1/HKDC1/HK1/GFUS/GNPNAT1/FPGT/GFPT2/NANS/UAP1/UXS1/CMAS/GFPT1/GCK/GALT/NANP/NAGK/TGDS/GNE/HK2	35
Human Diseases	Cancer: specific types	hsa05216	Thyroid cancer	35/6370	37/9512	0.945946	1.41253	3.57973	6.38086e-05	0.000175348	6.34648e-05	RXRB/TFG/TCF7L2/NTRK1/RXRG/TPM3/HRAS/MAP2K2/MYC/TCF7L1/MAP2K1/GADD45B/CTNNB1/PAX8/TPR/GADD45G/CCDC6/BRAF/BAX/NCOA4/MAPK1/PPARG/LEF1/RXRA/TP53/CDH1/NRAS/TCF7/DDB2/GADD45A/RET/POLK/MAPK3/CDKN1A/CCND1	35
Human Diseases	Infectious disease: viral	hsa05166	Human T-cell leukemia virus 1 infection	176/6370	224/9512	0.785714	1.17327	3.73646	7.546e-05	0.000205747	7.44671e-05	SPI1/SLC2A1/PRKACB/ATM/PIK3CD/VDAC3/POLB/KAT5/MAD2L1/PPP3CA/NFKBIA/HRAS/SLC25A5/TCF3/SMAD2/MAP2K2/RB1/MYC/MSX1/MAP2K1/BCL2L1/ANAPC5/RANBP3/LTA/DLG1/SMAD3/JAK3/CCNA2/AKT2/CHUK/SMAD4/VDAC2/ANAPC16/VAC14/ADCY2/RANBP1/PPP3CC/TBP/FOSL1/CREB3L1/B2M/XIAP/ITGB2/IKBKG/TGFBR1/TLN2/PIK3R2/TNFRSF1A/TGFB3/STAT5B/BAX/JAK1/CREB3/ATF2/CHEK2/CDK2/TGFB2/NRP1/SLC25A4/CCND3/MAPK1/ADCY6/FOS/HLA-DPA1/ADCY8/ANAPC4/MAD1…	176
Metabolism	Global and overview maps	hsa01212	Fatty acid metabolism	51/6370	57/9512	0.894737	1.33607	3.62335	7.67259e-05	0.000207576	7.51294e-05	HSD17B8/ECHS1/ACSL1/ACSL4/ACSBG2/ELOVL6/ACAA1/ELOVL5/ELOVL4/ACAT2/CBR4/SCP2/ACSL3/ACOX1/HACD2/HSD17B12/HACD3/MCAT/ACADVL/FADS2/TECR/SCD5/HADH/ACADS/MECR/CPT2/ACOX3/ACAA2/ACADM/PPT1/ELOVL2/ACAT1/HADHA/CPT1B/ACSF3/CPT1A/ACSBG1/ELOVL7/EHHADH/ACSL5/ACADSB/ACACA/FASN/ACADL/OXSM/ACSL6/ELOVL1/HSD17B4/HACD4/HACD1/PPT2	51
Human Diseases	Infectious disease: bacterial	hsa05131	Shigellosis	197/6370	253/9512	0.778656	1.16273	3.73525	7.75282e-05	0.000208133	7.53311e-05	MAPK14/C3/UBC/ATM/MYL11/ATG14/PRKCE/SKP1/PIK3CD/CBX3/ACTR2/PTK2/CYTH3/NFKBIA/RRAGC/WASL/ITGA5/MAPK12/RIPK1/ACTN1/CUL1/MYL9/SRC/CASP1/ARPC1A/BCL2L1/UBE2N/ACTR3B/PRKCD/MYD88/SEPTIN6/GLMN/AKT2/CHUK/CTTN/ITPR2/PFN2/HCLS1/CAPNS1/EGFR/SEPTIN8/ITPR1/ARF1/UBE2D4/U2AF1/LOC102724594/TNIP1/GSK3A/IKBKG/FBXW11/TRAF5/GSK3B/TLN2/PIK3R2/TNFRSF1A/ARPC5/MYL7/SEPTIN12/TLR4/FNBP1L/SEPTIN9/MAP3K7/BAX/CYTH1/TAB2/CGAS/…	197
Organismal Systems	Nervous system	hsa04721	Synaptic vesicle cycle	68/6370	79/9512	0.860759	1.28533	3.62588	9.12243e-05	0.000243033	8.79623e-05	STX1B/STX3/STXBP1/AP2M1/SLC6A3/STX2/SLC18A3/ATP6V1H/CACNA1A/NSF/SLC1A3/ATP6V1D/ATP6V1E1/SLC18A2/ATP6V0A1/SLC6A2/SLC17A7/TCIRG1/UNC13B/SLC6A9/CPLX1/SLC1A1/NAPA/SNAP25/CACNA1B/ATP6V1G1/ATP6V1C1/SLC1A7/AP2S1/SLC6A7/SYT1/ATP6V0B/DNM3/ATP6V1A/AP2B1/ATP6V0A2/ATP6V0C/SLC6A1/ATP6V1B2/RAB3A/ATP6V1F/CLTA/SLC1A2/CLTB/AP2A1/VAMP2/SLC17A8/STX1A/ATP6V0E2/SLC32A1/SLC6A4/UNC13A/CPLX2/CPLX3/SLC6A13/SLC6A5/ATP6V0D…	68
Genetic Information Processing	Chromosome	hsa03083	Polycomb repressive complex	71/6370	83/9512	0.855422	1.27736	3.61349	9.87904e-05	0.000261196	9.45363e-05	PCGF1/PHC1/SKP1/CBX3/MTF2/COMMD3-BMI1/AEBP2/E2F6/RNF2/EZH2/FOXK2/HCFC1/SCML2/PHC2/L3MBTL1/UBE2D4/RBBP7/HDAC1/YAF2/WDR5/BCOR/TFDP1/AUTS2/MAX/L3MBTL3/YY1/RBBP4/KDM2B/ASXL1/AURKB/RYBP/FOXK1/EZH1/CBX7/UBE2D1/SFMBT1/CBX2/SFMBT2/PCGF5/DCAF7/TEX10/L3MBTL2/PHF1/FBRSL1/MBD5/KDM2A/USP16/JARID2/EP300/BAP1/PCGF6/SUZ12/CBX6/USP7/PHC3/FBRS/USP45/ASXL2/CSNK2B/PHF19/MGA/MBD6/CBX8/L3MBTL4/CBX4/OGT/EED/UBE2D3/LCOR…	71
Organismal Systems	Immune system	hsa04670	Leukocyte transendothelial migration	96/6370	116/9512	0.827586	1.23579	3.63804	9.95534e-05	0.000261234	9.45501e-05	MAPK14/MYL11/OCLN/PIK3CD/CLDN12/PRKCG/PTK2/NCF2/MAPK12/ACTN1/MYL9/PRKCB/RAP1B/CLDN7/CLDN5/CTNNB1/TXK/CLDN4/ITGB2/VASP/GNAI2/F11R/ITK/MMP2/PIK3R2/CYBA/MYL7/CLDN11/PTPN11/EZR/ITGB1/PTK2B/CTNNA2/MYL12B/CLDN23/MSN/AFDN/GNAI1/NCF1/P3R3URF-PIK3R3/CLDN15/CXCL12/ACTB/RAC2/PLCG1/PIK3R1/PRKCA/CLDN1/CLDN8/NCF4/CXCR4/MMP9/CLDN2/CLDN19/CDC42/VAV2/VCL/MAPK11/CD99L2/MYL2/CLDN34/BCAR1/CYBB/VAV3/MAPK13/CLDN10/ROC…	96
Genetic Information Processing	Replication and repair	hsa03440	Homologous recombination	38/6370	41/9512	0.926829	1.38399	3.50825	0.000106007	0.000276092	9.99277e-05	ATM/RPA3/RPA1/RAD52/SYCP3/XRCC2/XRCC3/RAD54L/RAD51D/TOP3B/POLD1/RAD51B/RPA2/BABAM2/RAD50/SSBP1/NBN/RAD51/ABRAXAS1/RBBP8/TOP3A/TOPBP1/RAD51C/MUS81/BRIP1/POLD3/PALB2/BARD1/EME1/BLM/BABAM1/BRCA2/POLD4/UIMC1/RAD54B/POLD2/BRCC3/MRE11	38
Human Diseases	Substance dependence	hsa05032	Morphine addiction	77/6370	91/9512	0.846154	1.26352	3.59636	0.000110838	0.000286537	0.000103708	PRKACB/GNB3/GNG12/PDE10A/PDE3A/PRKCG/CACNA1A/PRKCB/GNG3/GNGT2/ARRB2/GABRA4/GABRR2/ADCY2/GABBR1/GNAO1/GNAI2/GNB4/GABRP/CACNA1B/GABRB3/GNG13/GABRR3/ADCY6/GNAI1/ADCY8/GRK6/PDE4D/PDE4B/GABRA2/GNB2/GNGT1/GNG7/DRD1/PRKCA/OPRM1/GNG5/GNG8/GNAS/ARRB1/GABRR1/PDE7A/GABRG2/GNB5/GNG2/GABRA6/KCNJ6/GABRD/SLC32A1/ADCY7/PDE1A/KCNJ5/GABBR2/KCNJ9/PDE3B/KCNJ3/PDE8B/PDE11A/GABRA1/ADCY1/ADORA1/GRK4/GABRA5/ADCY3/PDE2A/…	77
Organismal Systems	Immune system	hsa04666	Fc gamma R-mediated phagocytosis	83/6370	99/9512	0.838384	1.25192	3.58748	0.000118816	0.000304903	0.000110355	PLPP2/PRKCE/LIMK1/PIK3CD/MARCKS/PRKCG/ACTR2/LIMK2/PIP5K1B/AMPH/MAP2K1/SYK/ARPC1A/PRKCB/ACTR3B/PRKCD/ASAP2/SCIN/AKT2/GSN/CFL2/WAS/MYO10/VASP/PLA2G4A/PIK3R2/ARPC5/CFL1/ASAP3/WASF2/PIP5K1A/ARPC1B/MAPK1/CRKL/ASAP1/LYN/PLA2G4C/NCF1/PLD2/P3R3URF-PIK3R3/ARPC5L/MARCKSL1/RAC2/PLCG1/PIK3R1/PRKCA/BIN1/CDC42/VAV2/PLPP1/ARPC4/CRK/PLD1/PLA2G4D/VAV3/ARPC3/RPS6KB1/HCK/RAF1/WASF3/PLPP3/PLA2G6/PLCG2/SPHK2/DNM2/MAP…	83
Metabolism	Lipid metabolism	hsa00564	Glycerophospholipid metabolism	86/6370	103/9512	0.834951	1.24679	3.58555	0.000121384	0.000309218	0.000111917	PLPP2/PCYT1A/GPAT3/PHOSPHO1/PLA2G3/PLA2G1B/PNPLA6/LPCAT1/PTDSS1/LPGAT1/DGKZ/CHPT1/LPIN3/PLA2G12B/CHAT/GPCPD1/PLA2G4A/DGKH/ETNK1/CDS1/GPAT4/LPIN1/CEPT1/ADPRM/DGKB/MBOAT1/SGMS1/ACHE/MBOAT2/PLA2G4C/MBOAT7/PLD2/LPCAT4/ETNPPL/CDS2/AGPAT3/SGMS2/CRLS1/PNPLA7/GPD1L/CHKA/TAFAZZIN/PCYT2/GPD1/PISD/LPCAT2/PLPP1/GPAT2/LOC128966744/LYPLA2/PLD1/PLA2G4D/PLPP5/PCYT1B/PLPP3/SELENOI/DGKA/PLA2G6/LPIN2/GPD2/DGKG/AGPA…	86
Environmental Information Processing	Signal transduction	hsa04012	ErbB signaling pathway	73/6370	86/9512	0.848837	1.26753	3.54839	0.000134981	0.000341366	0.000123553	PIK3CD/PRKCG/PTK2/HRAS/ERBB3/MAP2K2/MYC/MAP2K1/SRC/MAP2K7/PRKCB/CBL/CAMK2B/AKT2/ABL2/EGFR/CAMK2D/CBLB/BRAF/GSK3B/PIK3R2/PAK4/NCK2/PAK2/STAT5B/ERBB2/MAPK1/CRKL/CDKN1B/PAK5/HBEGF/P3R3URF-PIK3R3/ABL1/GAB1/GRB2/NRAS/PLCG1/PIK3R1/PRKCA/JUN/PAK6/BUB1B-PAK6/EGF/MTOR/CAMK2A/TGFA/ARAF/BAD/STAT5A/CRK/CAMK2G/RPS6KB1/RAF1/SOS2/SHC2/MAP2K4/PLCG2/MAPK3/NCK1/PIK3CB/SHC1/PIK3CA/CDKN1A/AREG/MAPK9/NRG2/ELK1/BTC/SH…	73
Cellular Processes	Cell growth and death	hsa04218	Cellular senescence	126/6370	157/9512	0.802548	1.1984	3.5691	0.000144896	0.000363804	0.000131674	MAPK14/ATM/MAPKAPK2/FOXM1/PIK3CD/VDAC3/PPP3CA/HRAS/SLC25A5/SMAD2/MAPK12/RRAS/MAP2K2/RB1/MYC/MAP2K1/RBL1/SMAD3/CCNA2/AKT2/ITPR2/GADD45B/VDAC2/ITPR1/PPP3CC/CALM2/ZFP36L1/GADD45G/FBXW11/TGFBR1/PIK3R2/TGFB3/ZFP36L2/FOXO3/CHEK2/TSC1/CDK2/TGFB2/SLC25A4/CCND3/MAPK1/LIN9/RBBP4/MYBL2/MDM2/P3R3URF-PIK3R3/TGFBR2/CCNB3/TGFB1/TP53/NFATC1/CCNB2/RRAS2/NRAS/PIK3R1/E2F5/PPID/RAD50/NBN/RAD1/HIPK2/CCNA1/GADD45A/PPP…	126
Cellular Processes	Cell growth and death	hsa04210	Apoptosis	111/6370	137/9512	0.810219	1.20986	3.52275	0.000171655	0.000427911	0.000154877	DAXX/PRF1/ATM/PIK3CD/PARP3/CASP9/TNFRSF10B/TNFRSF10A/NTRK1/MAP3K5/NFKBIA/HRAS/EIF2S1/TUBA1A/MAP2K2/RIPK1/MAP2K1/CTSL/MCL1/BCL2L1/DFFB/SEPTIN4/AKT2/CHUK/CTSV/ITPR2/LMNA/GADD45B/CTSS/ERN1/NGF/ITPR1/DIABLO/XIAP/GADD45G/IKBKG/CASP3/PIK3R2/PDPK1/TNFRSF1A/SPTAN1/PARP1/BAX/APAF1/CASP6/MAPK1/TRAF2/TUBA4A/FOS/P3R3URF-PIK3R3/TP53/TRADD/ACTB/ATF4/NRAS/PIK3R1/CTSK/CTSH/TUBA8/CTSZ/JUN/GADD45A/FAS/LMNB1/BIRC2/…	111
Organismal Systems	Environmental adaptation	hsa04710	Circadian rhythm	32/6370	34/9512	0.941176	1.40541	3.37176	0.000181607	0.000449509	0.000162694	PRKAG3/SKP1/CLOCK/PRKAG1/NR1D2/BHLHE40/CSNK1D/BMAL1/CUL1/PER3/CRY1/PER1/PRKAG2/NPAS2/FBXW11/FBXL3/RORA/NR1D1/RORB/PER2/RBX1/BHLHE41/NFIL3/PRKAB1/CSNK1E/CREB1/DBP/PRKAA1/PRKAA2/PRKAB2/RORC/CRY2	32
Human Diseases	Endocrine and metabolic disease	hsa04933	AGE-RAGE signaling pathway in diabetic complications	84/6370	101/9512	0.831683	1.24191	3.47998	0.00019191	0.000471666	0.000170713	MAPK14/COL4A4/PRKCE/PIK3CD/COL4A3/HRAS/F3/STAT1/SMAD2/MAPK12/FN1/PRKCB/PRKCD/SMAD3/AKT2/COL1A1/SMAD4/AGT/TGFBR1/MMP2/CASP3/PIK3R2/AGTR1/JAK2/TGFB3/STAT5B/COL1A2/BAX/STAT3/TGFB2/MAPK1/CDKN1B/PLCD1/P3R3URF-PIK3R3/TGFBR2/VEGFA/TGFB1/NFATC1/EDN1/EGR1/NRAS/PLCG1/PIK3R1/PRKCA/PLCD4/PRKCZ/JUN/CDC42/MAPK11/COL4A6/COL4A5/PLCD3/COL4A1/STAT5A/CYBB/VEGFD/SERPINE1/MAPK13/FOXO1/VCAM1/PLCB3/PLCG2/VEGFC/MAPK3/RA…	84
Metabolism	Nucleotide metabolism	hsa00240	Pyrimidine metabolism	51/6370	58/9512	0.87931	1.31303	3.40464	0.000221133	0.000539688	0.000195333	UCKL1/ENTPD8/ENPP1/UCK2/ENTPD6/DPYD/UPB1/CANT1/UMPS/RRM1/NME6/NT5C1B/CMPK1/RRM2/ASMTL/AK9/UCK1/CTPS1/CMPK2/RRM2B/NT5DC4/HDDC2/ENTPD3/NT5C1A/CDA/UPP2/DCTD/ENTPD4/NT5C2/UPP1/CAD/TYMS/DCK/ENTPD1/TK2/DHODH/DTYMK/ENTPD5/DCTPP1/NME7/NT5C3A/NUDT2/NT5E/DPYS/NME4/NME1-NME2/TYMP/NME3/TK1/DUT/NME2	51
Human Diseases	Cancer: overview	hsa05230	Central carbon metabolism in cancer	61/6370	71/9512	0.859155	1.28293	3.40709	0.000236993	0.000574378	0.000207888	SLC2A1/GLS2/PIK3CD/IDH2/NTRK1/FGFR3/PGAM1/HRAS/HIF1A/MAP2K2/MYC/MAP2K1/PDHA1/FGFR1/AKT2/PFKP/PDK1/EGFR/PFKM/PIK3R2/LDHB/PDHB/IDH1/ERBB2/MAPK1/SLC16A3/P3R3URF-PIK3R3/TP53/SIRT3/NRAS/PIK3R1/HKDC1/HK1/GLS/KIT/TIGAR/MTOR/RET/SLC2A2/PTEN/PGAM2/FGFR2/FLT3/RAF1/PFKL/GCK/PDGFRA/MAPK3/MET/G6PD/PIK3CB/PIK3CA/NTRK3/SLC1A5/SLC7A5/PKM/PDGFRB/LDHA/HK2/SIRT6/AKT3	61
Metabolism	Global and overview maps	hsa01210	2-Oxocarboxylic acid metabolism	31/6370	33/9512	0.939394	1.40275	3.29982	0.000256563	0.000617521	0.000223503	IDH2/GOT2/ACO2/DLD/PDHA1/AADAT/GPT2/DLST/BCKDHB/DLAT/DHTKD1/AGXT/GPT/PDHB/IDH3G/IDH1/ACO1/IDH3A/OGDH/ACY1/GOT1/BCKDHA/IDH3B/BCAT1/GOT1L1/BCAT2/NAGS/OGDHL/AGXT2/DBT/CS	31
Metabolism	Energy metabolism	hsa00190	Oxidative phosphorylation	111/6370	138/9512	0.804348	1.20109	3.38807	0.000300808	0.000719054	0.000260252	ATP5PO/NDUFS5/ATP6V1H/NDUFS2/UQCRFS1/ATP5MC3/PPA2/NDUFB8/ATP5F1A/UQCRB/ATP6V1D/COX5B/ATP5PB/ATP5MG/NDUFV2/NDUFA10/ATP6V1E1/ATP5PF/UQCRC2/NDUFAB1/ATP6V0A1/NDUFS3/SDHA/TCIRG1/ATP5F1D/NDUFA2/ATP6V1G1/COX6A2/COX4I2/ATP6V1C1/NDUFS1/NDUFB10/UQCRQ/SDHD/PPA1/ATP6V0B/COX4I1/NDUFB7/COX10/ATP6V1A/ATP6V0A2/NDUFA1/NDUFV1/ATP6V0C/NDUFB6/NDUFA6/CYC1/COX6C/SDHC/NDUFA5/NDUFB9/NDUFA3/NDUFA12/NDUFA11/ATP6V1B2/NDUFB…	111
Metabolism	Lipid metabolism	hsa00100	Steroid biosynthesis	20/6370	20/9512	1	1.49325	3.144	0.000325886	0.000773702	0.000280031	DHCR24/LBR/CEL/LIPA/TM7SF2/CYP51A1/SC5D/CYP27B1/EBP/MSMO1/CYP2R1/SOAT2/LSS/SOAT1/SQLE/HSD17B7/NSDHL/FDFT1/DHCR7/CYP24A1	20
Cellular Processes	Transport and catabolism	hsa04136	Autophagy - other	30/6370	32/9512	0.9375	1.39992	3.22645	0.000361839	0.000853256	0.000308824	IGBP1/MLST8/ATG3/ATG4A/ATG5/GABARAPL2/PPP2CA/GABARAP/ATG13/WIPI1/WIPI2/GABARAPL1/ATG101/ATG4D/ATG4C/ATG9A/ATG4B/MTOR/PIK3C3/ATG9B/PIK3R4/ATG12/BECN1/ULK2/ATG2B/RPTOR/ATG16L1/ATG2A/ATG7/ATG10	30
Metabolism	Amino acid metabolism	hsa00380	Tryptophan metabolism	38/6370	42/9512	0.904762	1.35104	3.24624	0.000390913	0.000915628	0.000331399	ECHS1/ACAT2/DLD/KMO/AADAT/DLST/DHTKD1/DDC/ALDH7A1/TDO2/KYAT1/MAOB/ALDH2/ALDH3A2/TPH1/HADH/IDO2/AANAT/ALDH8A1/GCDH/ALDH9A1/ACAT1/IL4I1/HADHA/TPH2/AOC1/ACMSD/CYP1B1/EHHADH/AOX1/HAAO/INMT/KYAT3/ASMT/CYP1A1/AFMID/KYNU/CAT	38
Metabolism	Amino acid metabolism	hsa00250	Alanine, aspartate and glutamate metabolism	34/6370	37/9512	0.918919	1.37218	3.22952	0.000393752	0.000916129	0.00033158	ADSS2/GLS2/PPAT/ASPA/GOT2/ABAT/GLUD1/GPT2/GAD2/ASNS/RIMKLA/ADSL/NIT2/AGXT/GPT/CPS1/ASRGL1/GAD1/ASL/ALDH4A1/GOT1/GLS/CAD/GFPT2/GOT1L1/IL4I1/GFPT1/ALDH5A1/NAT8L/DDO/ADSS1/GLUL/AGXT2/ASS1	34
Human Diseases	Cancer: overview	hsa05207	Chemical carcinogenesis - receptor activation	168/6370	217/9512	0.774194	1.15606	3.31122	0.000430108	0.00099409	0.000359797	PRKACB/RXRB/DLL3/PIK3CD/FGF8/HSP90B1/ESR1/PRKCG/RXRG/HRAS/UGT1A9/MAP2K2/RB1/CACNA1A/MYC/FGF20/ADRB1/MAP2K1/SRC/CACNA1C/PRKCB/FGF6/CDC6/DLL1/CACNA1F/AKT2/UGT2B15/ARRB2/JAG1/EGFR/ADCY2/KLF5/CYP3A4/CREB3L1/XIAP/KPNA1/ESR2/GNAI2/GSTT2B/CHRNB2/PIK3R2/JAK2/STAT5B/AHR/CREB3/CACNA1B/ARNT/MGST1/GSTO1/STAT3/KPNA4/ATF2/HSP90AA1/KPNA7/CCND3/MAPK1/ADCY6/RPS6KA2/HSP90AB1/CACNA1S/GSTM3/GNAI1/FGF10/FOS/PPARA/ADC…	168
Organismal Systems	Endocrine system	hsa04912	GnRH signaling pathway	77/6370	93/9512	0.827957	1.23635	3.26113	0.000470161	0.00107952	0.000390716	MAPK14/PRKACB/MMP14/GNRHR/HRAS/MAPK12/MAP2K2/MAP2K1/SRC/MAP2K7/CACNA1C/PRKCB/PRKCD/GNA11/FSHB/CACNA1F/CAMK2B/GNAQ/ITPR2/EGFR/CAMK2D/ADCY2/ITPR1/CALM2/PLA2G4A/MMP2/PTK2B/MAPK7/MAPK1/ADCY6/CACNA1S/HBEGF/ADCY8/PLA2G4C/PLD2/EGR1/GRB2/ATF4/NRAS/PRKCA/CGA/GNAS/JUN/CDC42/MAPK11/CAMK2A/CAMK2G/PLD1/PLA2G4D/MAPK13/CALML4/RAF1/ADCY7/MAP3K3/SOS2/ITPR3/MAP3K2/MAP2K4/PLCB3/ADCY1/MAPK3/PLA2G4E/ADCY3/MAPK9/ELK1/…	77
Organismal Systems	Circulatory system	hsa04270	Vascular smooth muscle contraction	107/6370	134/9512	0.798507	1.19237	3.19313	0.000646121	0.00147383	0.000533433	MYH10/MYH9/KCNMB2/PRKACB/ADORA2B/PRKCE/PRKCG/MYLK/MAP2K2/MAP2K1/MYL9/CACNA1C/MYL6/PRKCB/PLA2G3/PLA2G1B/PRKCD/MYH11/GNA11/PPP1R12A/CACNA1F/PPP1R14A/ADRA1B/CALCRL/GNAQ/EDNRA/ITPR2/GUCY1A1/ADCY2/ITPR1/CALM2/ADM/PLA2G12B/AGT/PLA2G4A/BRAF/PRKCH/AGTR1/NPR1/ADRA1D/GNA12/MAPK1/ADRA1A/ADCY6/CACNA1S/ARHGEF12/MYLK2/PRKG1/ADCY8/PLA2G4C/ADORA2A/MYL6B/PRKCQ/EDN1/RAMP2/GNA13/PTGIR/PRKCA/AVP/GNAS/PPP1CB/ACTA2/AD…	107
Organismal Systems	Endocrine system	hsa04922	Glucagon signaling pathway	87/6370	107/9512	0.813084	1.21414	3.17165	0.000683864	0.00154979	0.000560927	PRKAG3/SLC2A1/PRKACB/PYGB/PYGL/PRKAG1/GYS2/PPP3CA/PGAM1/PRMT1/PDHA1/CAMK2B/AKT2/GNAQ/ITPR2/FBP2/PRKAG2/PFKP/PYGM/PCK1/G6PC1/PFKM/CAMK2D/ADCY2/ITPR1/PPP3CC/CALM2/CREB3L1/GYS1/LDHB/FBP1/G6PC3/CREB3/PDHB/ATF2/PHKG1/PHKA2/PPARA/GCGR/PFKFB1/ATF4/GCG/PPP4R3A/GNAS/PRKAB1/CREB1/CAMK2A/PHKG2/SLC2A2/CAMK2G/CREB3L3/PGAM2/CPT1B/LOC102724428/CALML4/CPT1A/PFKL/PRKAA1/PRKAA2/EP300/FOXO1/ITPR3/ACACB/PDE3B/SIK2/C…	87
Metabolism	Carbohydrate metabolism	hsa00020	Citrate cycle (TCA cycle)	28/6370	30/9512	0.933333	1.3937	3.07507	0.000715748	0.00161159	0.000583292	IDH2/SUCLA2/ACO2/DLD/PDHA1/PCK1/DLST/DLAT/SDHA/MDH1/PDHB/IDH3G/IDH1/ACO1/SDHD/IDH3A/OGDH/SDHC/MDH2/IDH3B/SUCLG2/PC/SUCLG1/ACLY/FH/SDHB/OGDHL/CS	28
Metabolism	Carbohydrate metabolism	hsa00051	Fructose and mannose metabolism	32/6370	35/9512	0.914286	1.36526	3.08231	0.000749766	0.00167736	0.000607098	PFKFB3/PFKFB2/AKR1B1/ALDOA/FBP2/PFKP/PFKM/GMPPB/FBP1/GMPPA/TPI1/GMDS/PFKFB4/KHK/MPI/FCSK/PFKFB1/PMM2/ENOSF1/PMM1/HKDC1/HK1/GFUS/FPGT/TIGAR/SORD/ALDOB/HSD17B14/ALDOC/PFKL/TKFC/HK2	32
Human Diseases	Infectious disease: viral	hsa05171	Coronavirus disease - COVID-19	182/6370	238/9512	0.764706	1.1419	3.15651	0.000773342	0.00171908	0.000622199	MAPK14/C3/PIK3CD/RPL3/PRKCG/NFKBIA/RPL28/STAT1/RPL23A/MAPK12/RPL38/RPL12/RPL7/MASP2/CASP1/SYK/PRKCB/FGB/SELP/RPL15/RPS15A/MYD88/RPL22L1/RPL21/RPLP2/RPS9/CHUK/ADAR/RPL19/EGFR/MX1/RPS4X/RPL8/C4A/C4A_2/RPL27/RPL5/TLR3/C9/IRF9/ACE2/IKBKG/PIK3R2/RPL35/IFIH1/TNFRSF1A/AGTR1/RPSA/RPL7A/TLR4/RPS6/TYK2/MAP3K7/JAK1/FGA/C5/TAB2/CGAS/RPS23/RPLP1/TRAF3/STAT3/RPL18A/RPL10/RPS21/IRAK1/NRP1/MAPK1/TRAF6/RPL34/RPL1…	182
Genetic Information Processing	Transcription	hsa03020	RNA polymerase	31/6370	34/9512	0.911765	1.36149	3.00649	0.00103111	0.00227758	0.000824339	POLR1E/POLR3GL/POLR3F/POLR1F/POLR3G/POLR2E/POLR2C/POLR2J/POLR1H/POLR2F/POLR3E/POLR1D/POLR3K/POLR2H/POLR1C/POLR2I/POLR2G/POLR3C/POLR2L/POLR3B/CRCP/POLR2M/POLR2K/POLR2D/POLR1B/POLR1G/POLR1A/POLR2B/POLR3A/POLR3H/POLR3D	31
Organismal Systems	Endocrine system	hsa04929	GnRH secretion	55/6370	65/9512	0.846154	1.26352	3.0353	0.00107887	0.00236808	0.000857093	PIK3CD/PRKCG/HRAS/MAP2K2/MAP2K1/CACNA1C/PRKCB/GNA11/CACNA1F/AKT2/GNAQ/ARRB2/ITPR2/ITPR1/KCNN2/ESR2/GABBR1/PIK3R2/KCNN3/KCNN1/HCN3/MAPK1/CACNA1S/P3R3URF-PIK3R3/NRAS/PIK3R1/PRKCA/CGA/ARRB1/KCNJ11/KCNJ6/RAF1/CACNA1H/TRPC5/KCNJ5/GABBR2/TRPC1/KCNJ9/HCN2/ITPR3/KCNJ3/KISS1R/PLCB3/TRPC4/CACNA1I/MAPK3/GPER1/PIK3CB/PIK3CA/KCNN4/PLCB2/PLCB4/CACNA1D/HCN1/AKT3	55
Metabolism	Amino acid metabolism	hsa00270	Cysteine and methionine metabolism	45/6370	52/9512	0.865385	1.29224	3.00863	0.00115062	0.00250979	0.000908385	PHGDH/APIP/AHCY/DNMT3A/GOT2/GNMT/SMS/CBS/LOC102724560/MAT2B/GCLC/BHMT/PSAT1/MDH1/GCLM/LDHB/ADI1/KYAT1/ENOPH1/DNMT1/CTH/MAT2A/MTAP/GSS/GOT1/AHCYL2/MAT1A/MDH2/AMD1/BCAT1/GOT1L1/BCAT2/SRM/AHCYL1/IL4I1/TAT/SDSL/MRI1/LACC1/MPST/KYAT3/CDO1/AGXT2/LDHA/MTR	45
Genetic Information Processing	Replication and repair	hsa03430	Mismatch repair	22/6370	23/9512	0.956522	1.42833	2.92825	0.00120812	0.00261884	0.000947852	RPA3/RPA1/RFC2/MSH2/MLH1/POLD1/RFC5/RPA2/SSBP1/RFC4/PCNA/RFC1/RFC3/MLH3/EXO1/LIG1/MSH3/PMS2/POLD3/POLD4/POLD2/MSH6	22
Environmental Information Processing	Signal transduction	hsa04370	VEGF signaling pathway	51/6370	60/9512	0.85	1.26926	2.97899	0.00132285	0.0028324	0.00102515	MAPK14/MAPKAPK2/PIK3CD/CASP9/PTGS2/PRKCG/PTK2/PPP3CA/HRAS/MAPK12/MAP2K2/MAP2K1/SRC/PRKCB/AKT2/PPP3CC/PLA2G4A/KDR/PIK3R2/MAPK1/PLA2G4C/P3R3URF-PIK3R3/VEGFA/RAC2/NRAS/PLCG1/PIK3R1/PRKCA/HSPB1/CDC42/MAPK11/BAD/PLA2G4D/MAPK13/RAF1/PXN/SHC2/PLCG2/PPP3R2/SPHK2/MAPK3/PLA2G4E/RAC1/PIK3CB/PIK3CA/NFATC2/MAPKAPK3/SH2D2A/RAC3/SPHK1/AKT3	51
Metabolism	Glycan biosynthesis and metabolism	hsa00520	Amino sugar and nucleotide sugar metabolism	34/6370	38/9512	0.894737	1.33607	2.95548	0.00132287	0.0028324	0.00102515	GALE/GALK2/UGP2/RENBP/GPI/UAP1L1/GMPPB/PGM2/UGDH/GMPPA/GNPDA2/PGM3/GALK1/MPI/FCSK/HEXB/GNPDA1/PMM2/PMM1/HKDC1/HK1/GNPNAT1/FPGT/GFPT2/HEXA/UAP1/UXS1/GFPT1/GCK/GALT/NAGK/GNE/AMDHD2/HK2	34
Metabolism	Glycan biosynthesis and metabolism	hsa00514	Other types of O-glycan biosynthesis	41/6370	47/9512	0.87234	1.30262	2.96121	0.00135876	0.0028844	0.00104397	B4GALT1/GALNT2/GALNT9/POFUT1/GALNT8/GALNT4/GALNT6/COLGALT2/ST3GAL3/RFNG/GXYLT1/EOGT/GALNT14/C1GALT1C1/LFNG/ST6GAL2/GALNTL6/GALNT17/MFNG/GXYLT2/ST6GAL1/POFUT2/GALNT16/POGLUT1/POMT2/GALNT12/GALNT7/COLGALT1/GALNT18/GALNT1/C1GALT1/B4GALT3/GALNT11/POMT1/B3GLCT/PLOD3/B4GALT2/XXYLT1/GALNT13/OGT/GALNT10	41
Human Diseases	Infectious disease: viral	hsa05163	Human cytomegalovirus infection	173/6370	227/9512	0.762115	1.13803	2.99686	0.00136369	0.0028844	0.00104397	MAPK14/PRKACB/GNB3/PIK3CD/GNG12/CASP9/PTGS2/PRKCG/PTK2/PPP3CA/NFKBIA/HRAS/ITGAV/MAPK12/MAP2K2/RIPK1/RB1/MYC/MAP2K1/SRC/PRKCB/GNG3/GNA11/GNGT2/AKT2/PTGER2/GNAQ/CHUK/ITPR2/EGFR/CTNNB1/ADCY2/ITPR1/PPP3CC/CALM2/CREB3L1/B2M/GNAO1/IKBKG/TRAF5/GNAI2/GSK3B/CASP3/PIK3R2/TNFRSF1A/GNB4/BAX/JAK1/CREB3/CGAS/STAT3/PTK2B/AKAP13/ATF2/GNG13/GNA12/TSC1/MAPK1/ADCY6/CRKL/TRAF2/ARHGEF12/GNAI1/ADCY8/MDM2/TAP2/P3R3URF-…	173
Organismal Systems	Circulatory system	hsa04260	Cardiac muscle contraction	71/6370	87/9512	0.816092	1.21863	2.9168	0.00172972	0.00363658	0.00131621	ATP1A1/CACNB3/CACNB1/CACNG5/SLC8A3/ATP2A2/TPM3/UQCRFS1/CACNA1C/CACNG1/SLC8A2/CASQ2/SLC9A6/CACNB4/ATP1A2/CACNA1F/UQCRB/COX5B/MYL4/ATP1B1/SLC8A1/UQCRC2/CACNA2D1/ATP1B3/ATP1A3/CACNG8/ATP2A1/TNNT2/COX6A2/COX4I2/CACNA2D4/CACNA2D3/UQCRQ/CACNA1S/CACNG2/COX4I1/ATP1B2/CACNG6/TNNC1/CYC1/COX6C/CACNA2D2/CACNG4/TRDN/COX6B1/UQCRC1/COX7A2/ATP1B4/MYL2/COX7A2L/CACNG3/UQCRH/ATP2A3/CACNG7/MT-CO1/MT-CO2/MT-CO3/MT-CY…	71
Metabolism	Amino acid metabolism	hsa00330	Arginine and proline metabolism	43/6370	50/9512	0.86	1.28419	2.86873	0.00195461	0.00408479	0.00147843	CNDP2/GOT2/ODC1/SMS/P4HA2/PYCR3/CKMT1B/CKMT1A/ALDH7A1/HOGA1/PRODH2/MAOB/NOS2/ALDH2/ALDH3A2/SAT1/P4HA1/CKM/DAO/GATM/SMOX/ALDH9A1/ALDH4A1/GOT1/ARG2/CKMT2/CKB/AMD1/GOT1L1/SRM/ARG1/AGMAT/AOC1/LAP3/NOS1/CNDP1/GAMT/OAT/PRODH/PYCR1/ALDH18A1/P4HA3/L3HYPDH	43
Metabolism	Amino acid metabolism	hsa00260	Glycine, serine and threonine metabolism	36/6370	41/9512	0.878049	1.31115	2.84275	0.00209413	0.00429913	0.00155601	PHGDH/PGAM1/GCAT/GNMT/DLD/AMT/CBS/LOC102724560/BHMT/AOC2/PSAT1/ALDH7A1/AGXT/ALAS1/MAOB/DMGDH/CTH/GLDC/DAO/GATM/ALAS2/PSPH/SHMT1/PIPOX/PGAM2/SARDH/GLYCTK/GRHPR/BPGM/GAMT/SDSL/GCSH/SRR/CHDH/AGXT2/SHMT2	36
Human Diseases	Substance dependence	hsa05033	Nicotine addiction	36/6370	41/9512	0.878049	1.31115	2.84275	0.00209413	0.00429913	0.00155601	GRIN3B/CACNA1A/GABRA4/GABRR2/SLC17A7/CHRNB2/GABRP/GRIA1/CACNA1B/GABRB3/GRIN1/GABRR3/GRIN2B/GRIA3/GABRA2/GRIN2A/GRIA4/GABRR1/GRIA2/GABRG2/CHRNA6/SLC17A8/GABRA6/GABRD/SLC32A1/GABRA1/GRIN2D/CHRNA4/GABRA5/GRIN3A/GRIN2C/GABRB2/GABRA3/GABRG3/CHRNA7/GABRG1	36
Human Diseases	Cancer: specific types	hsa05219	Bladder cancer	36/6370	41/9512	0.878049	1.31115	2.84275	0.00209413	0.00429913	0.00155601	FGFR3/RASSF1/HRAS/MAP2K2/RB1/MYC/MAP2K1/SRC/THBS1/EGFR/BRAF/MMP2/ERBB2/MAPK1/HBEGF/MDM2/VEGFA/TP53/CDH1/NRAS/MMP9/EGF/ARAF/RAF1/DAPK1/RPS6KA5/E2F3/MAPK3/DAPK3/CDKN1A/E2F2/CDK4/TYMP/CCND1/DAPK2/E2F1	36
Human Diseases	Cardiovascular disease	hsa05418	Fluid shear stress and atherosclerosis	111/6370	142/9512	0.78169	1.16726	2.85919	0.00215993	0.00440827	0.00159551	MAPK14/SDC2/PIK3CD/HSP90B1/PTK2/MAP3K5/NCF2/ITGAV/MAPK12/PIAS4/CTSL/SRC/MAP2K7/MEF2C/NQO1/ACVR2A/AKT2/CHUK/MAP2K5/BMPR2/CTNNB1/ACVR1/CALM2/IKBKG/KDR/GSTT2B/MMP2/PIK3R2/CYBA/TNFRSF1A/ITGA2B/GPC1/BMPR1A/BMP4/MAP3K7/MGST1/GSTO1/MAPK7/CAV3/HSP90AA1/HMOX1/SUMO3/HSP90AB1/GSTM3/TXN/FOS/MEF2A/NCF1/P3R3URF-PIK3R3/VEGFA/TXN2/TP53/EDN1/ACTB/RAC2/PDGFB/PIK3R1/GSTA1/ARHGEF2/KLF2/MMP9/NFE2L2/PRKCZ/JUN/SUMO1/AC…	111
Environmental Information Processing	Signal transduction	hsa04330	Notch signaling pathway	52/6370	62/9512	0.83871	1.2524	2.83893	0.00222868	0.00452214	0.00163673	NCOR2/DLL3/TLE3/PSEN1/APH1B/HES1/DVL1/DLL1/JAG1/HEY2/JAG2/HDAC1/PSEN2/NRARP/CTBP1/RFNG/DTX3/NUMB/DTX2/LFNG/HES5/MFNG/NOTCH2/ADAM17/CTBP2/RBPJ/NOTCH1/NOTCH3/HEYL/DVL2/ATXN1/EP300/KAT2B/PSENEN/DLL4/HEY1/RBPJL/SPEN/ITCH/DTX3L/DTX4/MAML1/MAML3/ATXN1L/SNW1/APH1A/NUMBL/DTX1/NCSTN/CREBBP/NOTCH4/KAT2A	52
Metabolism	Glycan biosynthesis and metabolism	hsa00604	Glycosphingolipid biosynthesis - ganglio series	15/6370	15/9512	1	1.49325	2.72207	0.00243022	0.00490259	0.00177443	SLC33A1/HEXB/GLB1/ST8SIA5/ST6GALNAC6/ST3GAL5/ST3GAL1/ST6GALNAC5/HEXA/ST6GALNAC3/B4GALNT1/B3GALT4/ST8SIA1/ST6GALNAC4/ST3GAL2	15
Metabolism	Glycan biosynthesis and metabolism	hsa00532	Glycosaminoglycan biosynthesis - chondroitin sulfate / dermatan sulfate	20/6370	21/9512	0.952381	1.42214	2.75735	0.00248335	0.00498098	0.0018028	B3GAT3/CHST13/UST/DSE/B4GALT7/CHST12/CHST11/B3GALT6/CSGALNACT1/CHST14/CHST7/XYLT2/CHPF2/CHST3/XYLT1/CSGALNACT2/DSEL/CHSY3/CHST15/CHSY1	20
Genetic Information Processing	Folding, sorting and degradation	hsa03060	Protein export	28/6370	31/9512	0.903226	1.34874	2.76909	0.00264173	0.00526836	0.00190681	IMMP2L/SEC61A1/UBL4A/SEC11A/SRP72/SEC63/GET3/SEC61G/SGTA/SEC62/SRP68/GET4/SRPRB/SRP19/SPCS2/SRP9/IMMP1L/SPCS1/SRPRA/TMEM208/OXA1L/GET1/BAG6/SEC61B/SPCS3/SRP54/SRP14/HSPA5	28
Organismal Systems	Nervous system	hsa04726	Serotonergic synapse	91/6370	115/9512	0.791304	1.18161	2.78988	0.0027153	0.00538314	0.00194835	PRKACB/GNB3/HTR1F/GNG12/PTGS2/PRKCG/HRAS/CACNA1A/MAP2K1/CACNA1C/PRKCB/GNG3/GNGT2/CACNA1F/HTR1E/GNAQ/ITPR2/ITPR1/KCNN2/SLC18A2/HTR6/DDC/GNAO1/ALOX15B/PLA2G4A/GNAI2/BRAF/CASP3/HTR2C/CYP2J2/GNB4/CACNA1B/MAOB/GABRB3/GNG13/MAPK1/TPH1/CACNA1S/GNAI1/KCND2/PLA2G4C/GNB2/GNGT1/NRAS/GNG7/HTR5A/PRKCA/GNG5/GNG8/ALOX5/GNAS/PTGS1/HTR1B/HTR1D/ARAF/GNB5/APP/PLA2G4D/GNG2/HTR7/HTR2A/TPH2/KCNJ6/RAF1/KCNJ5/SLC6A4/TRP…	91
Human Diseases	Endocrine and metabolic disease	hsa04950	Maturity onset diabetes of the young	24/6370	26/9512	0.923077	1.37838	2.75079	0.00273013	0.00538314	0.00194835	PDX1/FOXA2/HES1/HNF1B/ONECUT1/HNF1A/FOXA3/NEUROG3/NEUROD1/PAX4/HNF4A/NKX6-1/MNX1/INS/RFX6/PKLR/MAFA/BHLHA15/PAX6/SLC2A2/GCK/HNF4G/HHEX/NR5A2	24
Human Diseases	Substance dependence	hsa05031	Amphetamine addiction	57/6370	69/9512	0.826087	1.23355	2.77228	0.00283644	0.00556133	0.00201285	PRKACB/SLC6A3/PRKCG/PPP3CA/GRIN3B/CAMK4/CACNA1C/PRKCB/CAMK2B/CAMK2D/PPP3CC/CALM2/SLC18A2/HDAC1/CREB3L1/DDC/CREB3/GRIA1/MAOB/ATF2/GRIN1/GRIN2B/TH/FOS/GRIA3/GRIN2A/GRIA4/ATF4/DRD1/PRKCA/GNAS/JUN/PPP1CB/GRIA2/CREB1/CAMK2A/FOSB/CAMK2G/CREB3L3/STX1A/CALML4/CREB3L2/SIRT1/PPP3R2/CREB5/GRIN2D/GRIN3A/PPP1R1B/GRIN2C/SLC18A1/PDYN/ADCY5/PPP1CC/PRKACA/CALM1/ATF6B/CACNA1D	57
Cellular Processes	Cellular community - eukaryotes	hsa04540	Gap junction	74/6370	92/9512	0.804348	1.20109	2.75958	0.00299097	0.00583155	0.00211065	PRKACB/GRM5/PRKCG/HRAS/CSNK1D/TUBA1A/MAP2K2/ADRB1/MAP2K1/SRC/PRKCB/GNA11/DRD2/GNAQ/MAP2K5/ITPR2/GUCY1A1/EGFR/ADCY2/ITPR1/GNAI2/HTR2C/MAPK7/GRM1/MAPK1/ADCY6/GNAI1/TUBA4A/PRKG1/ADCY8/TUBB/GRB2/PDGFB/NRAS/DRD1/PRKCA/TUBB2A/TUBA8/GNAS/TUBA1B/EGF/TUBB1/PRKG2/PDGFA/HTR2A/RAF1/ADCY7/SOS2/ITPR3/MAP3K2/GJD2/PLCB3/ADCY1/PDGFRA/MAPK3/HTR2B/GJA1/ADCY3/TJP1/PDGFC/PDGFD/GUCY1B1/CDK1/PLCB2/ADCY5/GUCY1A2/LPAR1/P…	74
Genetic Information Processing	Transcription	hsa03022	Basal transcription factors	38/6370	44/9512	0.863636	1.28962	2.74165	0.00306677	0.00594612	0.00215212	GTF2E1/MNAT1/ERCC3/GTF2F2/CCNH/GTF2A1/GTF2E2/TBP/GTF2H2/GTF2H2C/TAF5/TAF7/ERCC2/TAF5L/GTF2H1/TAF8/GTF2F1/TAF1/GTF2H4/TBPL1/TAF11/TAF3/CDK7/GTF2A2/GTF2H5/GTF2H3/TAF4/TAF10/TAF15/TAF13/TAF4B/TAF9/TAF6L/TBPL2/TAF2/TAF6/GTF2B/TAF12	38
Environmental Information Processing	Signal transduction	hsa04340	Hedgehog signaling pathway	47/6370	56/9512	0.839286	1.25326	2.7064	0.00352404	0.00679496	0.00245934	PRKACB/SMO/SPOPL/MGRN1/HHATL/CSNK1G2/CSNK1D/CUL1/ARRB2/SMURF1/PTCH1/FBXW11/GSK3B/EFCAB7/GLI2/GLI3/KIF7/MOSMO/DHH/SCUBE2/SMURF2/SHH/CUL3/ARRB1/DISP1/CSNK1E/CCND2/CSNK1A1/PTCH2/GPR161/SUFU/IHH/HHIP/CDON/GAS1/BOC/HHAT/MEGF8/KIF3A/BCL2/IQCE/PRKACA/SPOP/CCND1/LRP2/GRK3/CSNK1G1	47
Organismal Systems	Nervous system	hsa04730	Long-term depression	50/6370	60/9512	0.833333	1.24437	2.70365	0.00356716	0.00684031	0.00247576	CRHR1/PRKCG/HRAS/MAP2K2/CACNA1A/PPP2R1B/MAP2K1/PRKCB/GNA11/GNAQ/ITPR2/GUCY1A1/ITPR1/GNAO1/PLA2G4A/GNAI2/BRAF/GRIA1/GNA12/GRM1/IGF1R/MAPK1/CRH/PPP2CA/GNAI1/PRKG1/LYN/GRIA3/PLA2G4C/GNA13/NRAS/PRKCA/GNAS/GRIA2/ARAF/PRKG2/GRID2/PLA2G4D/RAF1/ITPR3/PLCB3/NOS1/MAPK3/PLA2G4E/GUCY1B1/PLCB2/GUCY1A2/IGF1/GNAZ/PLCB4	50
Metabolism	Glycan biosynthesis and metabolism	hsa00563	Glycosylphosphatidylinositol (GPI)-anchor biosynthesis	27/6370	30/9512	0.9	1.34392	2.68629	0.00359485	0.00685575	0.00248135	PIGC/PIGO/PIGS/PIGM/PIGK/PIGF/PIGQ/PIGG/PIGH/PIGP/PIGA/PGAP2/MPPE1/PGAP3/PGAP4/PGAP1/PIGX/PIGL/GPAA1/PIGU/PIGT/B3GALT4/PIGN/PIGW/DPM2/PIGV/PIGB	27
Metabolism	Metabolism of cofactors and vitamins	hsa00670	One carbon pool by folate	34/6370	39/9512	0.871795	1.30181	2.68904	0.00366172	0.00694533	0.00251377	DHFR/AHCY/GNMT/DLD/AMT/CBS/LOC102724560/MAT2B/BHMT/ATIC/MTHFD1/ALDH7A1/DMGDH/CTH/GLDC/MAT2A/AHCYL2/MAT1A/MTHFD1L/TYMS/SHMT1/MTHFR/MTHFD2L/AHCYL1/SARDH/ALDH1L2/ALDH1L1/GCSH/MTHFD2/CHDH/GART/SHMT2/MTHFS/MTR	34
Metabolism	Lipid metabolism	hsa00071	Fatty acid degradation	37/6370	43/9512	0.860465	1.28489	2.66586	0.00399911	0.00754427	0.00273055	ECHS1/ACSL1/ACSL4/ACSBG2/ACAA1/ACAT2/ACSL3/ACOX1/ACADVL/ECI1/ALDH7A1/ADH4/CYP2U1/ALDH2/ALDH3A2/HADH/ACADS/GCDH/ALDH9A1/CPT2/ACOX3/ACAA2/ACADM/ACAT1/HADHA/CPT1B/CPT1A/ACSBG1/EHHADH/ACSL5/ACADSB/ADH5/ADH1B/ACADL/ADH1A/ACSL6/ECI2	37
Organismal Systems	Endocrine system	hsa04918	Thyroid hormone synthesis	61/6370	75/9512	0.813333	1.21451	2.65546	0.00420869	0.00789696	0.0028582	PRKACB/ATP1A1/HSP90B1/PRKCG/SLC5A5/GPX2/PRKCB/ATP1A2/GNAQ/ITPR2/ATP1B1/GPX8/ADCY2/ITPR1/ATP1B3/CREB3L1/PAX8/ATP1A3/PDIA4/GSR/TG/CREB3/ATF2/ADCY6/ADCY8/TPO/TSHB/ATP1B2/TTR/TSHR/CANX/ATF4/PRKCA/CGA/GNAS/GPX3/ATP1B4/CREB1/CREB3L3/ADCY7/ITPR3/DUOX1/CREB3L2/PLCB3/ADCY1/SLC26A4/CREB5/IYD/ADCY3/DUOXA2/PLCB2/ADCY5/GPX7/TTF1/PRKACA/PLCB4/ADCY9/ATF6B/LRP2/HSPA5/TTF2	61
Human Diseases	Endocrine and metabolic disease	hsa04930	Type II diabetes mellitus	40/6370	47/9512	0.851064	1.27085	2.65032	0.00423667	0.00790695	0.00286181	PDX1/PRKCE/PIK3CD/CACNA1A/CACNA1C/PRKCD/INSR/PIK3R2/CACNA1B/SOCS3/MAPK1/P3R3URF-PIK3R3/INS/IRS2/SOCS1/PIK3R1/HKDC1/HK1/PKLR/PRKCZ/MAFA/SOCS2/ABCC8/KCNJ11/MTOR/IRS1/SLC2A2/ADIPOQ/GCK/MAPK3/PIK3CB/PIK3CA/MAPK9/SOCS4/IKBKB/CACNA1E/PKM/HK2/CACNA1D/MAPK10	40
Organismal Systems	Digestive system	hsa04979	Cholesterol metabolism	43/6370	51/9512	0.843137	1.25901	2.64071	0.00438905	0.00814776	0.00294897	VDAC3/LDLRAP1/STAR/MYLIP/APOA1/CIDEB/VDAC2/NPC1/LIPA/NCEH1/APOA4/APOB/LRP1/SORT1/LDLR/CETP/LIPG/CD36/LRPAP1/CYP27A1/ANGPTL4/APOE/APOH/ANGPTL3/VDAC1/VAPA/LIPC/SOAT2/SOAT1/ABCG8/ABCG5/CYP7A1/ABCB11/VAPB/PCSK9/ABCA1/OSBPL5/LPL/NPC2/LCAT/SCARB1/LRP2/PLTP	43
Organismal Systems	Endocrine system	hsa04923	Regulation of lipolysis in adipocytes	49/6370	59/9512	0.830508	1.24016	2.6346	0.00449385	0.00829816	0.00300341	PRKACB/FABP4/PIK3CD/PTGS2/ADRB1/AKT2/INSR/ADCY2/GNAI2/PIK3R2/NPR1/AQP7/ADCY6/GNAI1/PRKG1/ADCY8/TSHB/P3R3URF-PIK3R3/INS/NPY/MGLL/IRS2/TSHR/NPY1R/PIK3R1/CGA/GNAS/PTGS1/ADRB3/PLIN1/IRS1/ADRB2/PRKG2/PTGER3/CIDEC/ADCY7/PDE3B/LIPE/ADCY1/ADORA1/PIK3CB/PIK3CA/ADCY3/PNPLA2/ADCY5/PRKACA/ABHD5/ADCY9/AKT3	49
Genetic Information Processing	Replication and repair	hsa03450	Non-homologous end-joining	13/6370	13/9512	1	1.49325	2.53384	0.0054265	0.00996763	0.00360765	XRCC4/FEN1/DNTT/RAD50/POLL/DCLRE1C/NHEJ1/LIG4/XRCC6/PRKDC/XRCC5/POLM/MRE11	13
Organismal Systems	Endocrine system	hsa04924	Renin secretion	56/6370	69/9512	0.811594	1.21191	2.5154	0.00657896	0.0120212	0.00435092	PRKACB/ORAI1/PDE3A/PPP3CA/ADRB1/CACNA1C/CACNA1F/PTGER2/GNAQ/EDNRA/ITPR2/GUCY1A1/ITPR1/PPP3CC/CALM2/CLCA4/AGT/GNAI2/AGTR1/NPR1/KCNJ2/AQP1/ADCYAP1/ADCY6/CACNA1S/GNAI1/PTGER4/EDN1/REN/GNAS/ADRB3/CREB1/ADCYAP1R1/ADRB2/PRKG2/CTSB/CALML4/PDE1A/ITPR3/PDE3B/PLCB3/PPP3R2/ADORA1/EDN2/ACE/KCNMA1/EDN3/GUCY1B1/PLCB2/PDE1C/ADCY5/GUCY1A2/PRKACA/PLCB4/CALM1/CACNA1D	56
Organismal Systems	Excretory system	hsa04961	Endocrine and other factor-regulated calcium reabsorption	44/6370	53/9512	0.830189	1.23968	2.49129	0.00712858	0.0129126	0.00467352	PRKACB/ATP1A1/AP2M1/ESR1/PRKCG/SLC8A3/ATP2B1/PRKCB/SLC8A2/ATP1A2/GNAQ/ATP1B1/SLC8A1/ATP1B3/ATP1A3/PTH1R/ATP2B3/AP2S1/ADCY6/CALB1/DNM3/ATP1B2/AP2B1/PRKCA/RAB11A/GNAS/BDKRB2/ATP2B4/CLTA/CLTB/ATP1B4/AP2A1/ATP2B2/PLCB3/DNM2/KL/PLCB2/CLTC/CLTCL1/VDR/DNM1/PRKACA/PLCB4/ADCY9	44
Metabolism	Lipid metabolism	hsa00061	Fatty acid biosynthesis	17/6370	18/9512	0.944444	1.41029	2.48075	0.00720941	0.0129126	0.00467352	HSD17B8/ACSL1/ACSL4/ACSBG2/CBR4/ACSL3/MCAT/MECR/OLAH/ACSF3/ACACB/ACSBG1/ACSL5/ACACA/FASN/OXSM/ACSL6	17
Metabolism	Glycan biosynthesis and metabolism	hsa00511	Other glycan degradation	17/6370	18/9512	0.944444	1.41029	2.48075	0.00720941	0.0129126	0.00467352	MAN2B1/AGA/MANBA/NEU1/ENGASE/NEU3/HEXB/FUCA1/GLB1/FUCA2/HEXA/NEU4/HEXD/GBA2/GBA1/MAN2B2/MAN2C1	17
Metabolism	Glycan biosynthesis and metabolism	hsa00515	Mannose type O-glycan biosynthesis	21/6370	23/9512	0.913043	1.3634	2.48439	0.00725175	0.0129126	0.00467352	B4GALT1/POMK/CRPPA/LARGE1/POMGNT2/ST3GAL3/FUT9/LARGE2/B3GAT2/CHST10/B3GAT1/B3GALNT2/POMGNT1/POMT2/FKTN/B4GALT3/RXYLT1/POMT1/B4GAT1/B4GALT2/FKRP	21
Metabolism	Metabolism of terpenoids and polyketides	hsa00900	Terpenoid backbone biosynthesis	21/6370	23/9512	0.913043	1.3634	2.48439	0.00725175	0.0129126	0.00467352	MVK/ACAT2/PDSS2/PDSS1/IDI1/ICMT/GGPS1/NUS1/FNTB/CHURC1-FNTB/DHDDS/FDPS/ZMPSTE24/ACAT1/HMGCR/PMVK/RCE1/FNTA/MVD/HMGCS1/PCYOX1	21
Metabolism	Carbohydrate metabolism	hsa00640	Propanoate metabolism	28/6370	32/9512	0.875	1.30659	2.47351	0.00758359	0.0134349	0.00486258	ECHS1/SUCLA2/ABAT/DLD/BCKDHB/ACOX1/LDHB/PCCA/ACADS/ACSS3/ACSS2/ACOX3/PCCB/BCKDHA/ACSS1/SUCLG2/MCEE/SUCLG1/ALDH6A1/HIBCH/HADHA/MMUT/ACACB/EHHADH/ACACA/LDHA/DBT/MLYCD	28
Organismal Systems	Endocrine system	hsa04913	Ovarian steroidogenesis	43/6370	52/9512	0.826923	1.2348	2.41735	0.00895875	0.0157909	0.00571531	PRKACB/CYP11A1/PTGS2/STAR/FSHB/INSR/ADCY2/BMP6/PLA2G4A/CYP2J2/HSD3B2/LHCGR/IGF1R/HSD17B1/ADCY6/LDLR/ADCY8/PLA2G4C/CYP17A1/INS/BMP15/CGA/CYP19A1/ACOT1/ACOT2/ALOX5/GNAS/HSD17B2/PLA2G4D/ADCY7/CYP1B1/ADCY1/HSD3B1/PLA2G4E/FSHR/ADCY3/HSD17B7/ADCY5/IGF1/CYP1A1/PRKACA/ADCY9/SCARB1	43
Organismal Systems	Nervous system	hsa04720	Long-term potentiation	54/6370	67/9512	0.80597	1.20351	2.38019	0.00990408	0.0173695	0.00628664	PRKACB/GRM5/PRKCG/PPP3CA/CAMK4/HRAS/MAP2K2/MAP2K1/CACNA1C/PRKCB/RAP1B/CAMK2B/GNAQ/ITPR2/CAMK2D/ITPR1/PPP3CC/CALM2/BRAF/GRIA1/GRIN1/GRM1/MAPK1/RPS6KA2/GRIN2B/ADCY8/RPS6KA1/GRIN2A/RPS6KA6/ATF4/NRAS/PRKCA/PPP1CB/GRIA2/CAMK2A/ARAF/CAMK2G/CALML4/RAF1/EP300/ITPR3/PLCB3/ADCY1/PPP3R2/MAPK3/GRIN2D/GRIN2C/RAPGEF3/PLCB2/PPP1CC/PRKACA/PLCB4/CALM1/CREBBP	54
Human Diseases	Infectious disease: parasitic	hsa05142	Chagas disease	80/6370	103/9512	0.776699	1.15981	2.32177	0.0114722	0.020019	0.00724561	MAPK14/C3/PIK3CD/NFKBIA/SMAD2/MAPK12/PPP2R2A/PPP2R1B/GNA11/MYD88/AKT2/GNAQ/CHUK/GNA15/GNAO1/IKBKG/GNAI2/TGFBR1/PIK3R2/TNFRSF1A/TGFB3/TLR4/KNG1/GNA14/IRAK1/NOS2/TGFB2/MAPK1/TRAF6/PPP2CA/GNAI1/FOS/IL12B/P3R3URF-PIK3R3/TGFBR2/TGFB1/TLR2/PIK3R1/GNAS/JUN/FAS/BDKRB2/TLR9/C1QB/C1QA/MAPK11/CFLAR/SERPINE1/PPP2R2C/CASP8/MAPK13/MAP2K4/PLCB3/ADCY1/CCL3L1/CCL3L3/MAPK3/PIK3CB/PIK3CA/GNAL/CALR/CD247/MAPK9/IL10/…	80
Genetic Information Processing	Chromosome	hsa03082	ATP-dependent chromatin remodeling	90/6370	117/9512	0.769231	1.14865	2.30356	0.0119952	0.0208275	0.00753823	RUVBL1/SS18/PBRM1/PHF6/KAT5/SRCAP/GATAD2B/GATAD2A/MTA1/ARID2/EPC2/BRD7/POLE3/SMARCA2/SMARCB1/DPF2/SMARCA1/MTA2/BACC1/RBBP7/HDAC1/BICRAL/SMARCE1/BRD9/SMARCC1/SMARCD1/SMARCD3/MCRS1/ACTR6/CHD3/INO80E/BRD8/DPF3/CHD4/YY1/MRGBP/RBBP4/H2AX/ACTL6B/ING3/ACTB/BCL7B/MORF4L1/MBD3/DMAP1/CHRAC1/YEATS4/H2AC12/H2AC17/SMARCA5/BCL7A/ZNHIT1/MTA3/RUVBL2/INO80C/BAZ2B/EPC1/SMARCA4/BICRA/INO80B/BAZ1A/VPS72/RSF1/H2AZ2/H…	90
Organismal Systems	Sensory system	hsa04750	Inflammatory mediator regulation of TRP channels	77/6370	99/9512	0.777778	1.16142	2.29869	0.0122607	0.021183	0.00766691	MAPK14/PRKACB/PRKCE/PIK3CD/ASIC4/PRKCG/NTRK1/MAPK12/ASIC2/SRC/ASIC1/PRKCB/PRKCD/CAMK2B/PTGER2/GNAQ/ITPR2/NGF/CAMK2D/ADCY2/ITPR1/CALM2/TRPA1/PLA2G4A/PIK3R2/HTR2C/PRKCH/CYP2J2/BDKRB1/KNG1/ADCY6/ADCY8/PLA2G4C/PRKCQ/P3R3URF-PIK3R3/PTGER4/PLCG1/PIK3R1/PRKCA/GNAS/BDKRB2/PPP1CB/MAPK11/HRH1/CAMK2A/CAMK2G/PLA2G4D/HTR2A/MAPK13/CALML4/ADCY7/PLA2G6/ITPR3/TRPV4/PLCB3/PLCG2/F2RL1/ADCY1/ALOX12/HTR2B/PLA2G4E/PIK…	77
Organismal Systems	Aging	hsa04213	Longevity regulating pathway - multiple species	50/6370	62/9512	0.806452	1.20423	2.29714	0.0126401	0.0217309	0.00786522	PRKAG3/PRKACB/PIK3CD/FOXA2/PRKAG1/HRAS/AKT2/INSR/PRKAG2/ADCY2/HDAC1/PIK3R2/HSPA1L/FOXO3/ATG5/IGF1R/ADCY6/ADCY8/EIF4EBP2/P3R3URF-PIK3R3/INS/IRS2/HSPA8/NRAS/PIK3R1/CRYAB/SOD1/PRKAB1/MTOR/IRS1/RPS6KB1/ADCY7/PRKAA1/PRKAA2/FOXO1/PRKAB2/SIRT1/ADCY1/AKT1S1/PIK3CB/PIK3CA/ADCY3/CLPB/ADCY5/IGF1/RPTOR/PRKACA/ADCY9/CAT/AKT3	50
Cellular Processes	Cell growth and death	hsa04216	Ferroptosis	35/6370	42/9512	0.833333	1.24437	2.25988	0.0144187	0.0246674	0.00892802	SLC40A1/VDAC3/ACSL1/ACSL4/FTH1/CP/GCLC/VDAC2/ACSL3/TF/FTL/GCLM/NCOA4/ATG5/SLC11A2/HMOX1/SAT1/MAP1LC3A/TP53/SLC3A2/GSS/CYBB/SLC39A8/GPX4/SLC7A11/LPCAT3/STEAP3/ACSL5/TFRC/PCBP2/ACSL6/MAP1LC3C/MAP1LC3B/SLC39A14/ATG7	35
Organismal Systems	Endocrine system	hsa03320	PPAR signaling pathway	60/6370	76/9512	0.789474	1.17888	2.22924	0.0150779	0.0255447	0.00924554	RXRB/ME3/FABP4/UBC/ACSL1/ACSL4/ACSBG2/ACAA1/RXRG/SLC27A1/FABP2/FABP7/PPARD/APOA1/SCP2/PCK1/ACSL3/ACOX1/SLC27A4/PDPK1/FABP1/FADS2/UCP1/FABP3/DBI/AQP7/SCD5/PPARA/PPARG/CD36/CYP27A1/RXRA/ANGPTL4/SLC27A2/CPT2/ACOX3/ACADM/PLIN2/FABP6/SLC27A6/CYP8B1/ME1/GK/PLIN1/ILK/CPT1B/CPT1A/ACSBG1/ADIPOQ/CYP7A1/EHHADH/ACSL5/PLIN4/LPL/ACADL/NR1H3/ACSL6/HMGCS1/SORBS1/PLTP	60
Organismal Systems	Digestive system	hsa04971	Gastric acid secretion	60/6370	76/9512	0.789474	1.17888	2.22924	0.0150779	0.0255447	0.00924554	PRKACB/ATP1A1/KCNJ1/PRKCG/MYLK/KCNK2/PRKCB/ATP1A2/CAMK2B/CA2/GNAQ/ITPR2/ATP1B1/CAMK2D/ADCY2/ITPR1/CALM2/ATP1B3/GNAI2/ATP1A3/KCNJ2/EZR/CHRM3/ADCY6/SLC4A2/GNAI1/MYLK2/ADCY8/ATP1B2/ACTB/PRKCA/SST/CFTR/GNAS/KCNJ16/KCNK10/ATP1B4/CAMK2A/MYLK4/CAMK2G/HRH2/KCNJ15/SSTR2/CALML4/KCNQ1/ADCY7/ITPR3/SLC9A1/PLCB3/ADCY1/CCKBR/MYLK3/ADCY3/PLCB2/KCNJ10/ADCY5/PRKACA/PLCB4/CALM1/ADCY9	60
Human Diseases	Cancer: specific types	hsa05221	Acute myeloid leukemia	54/6370	68/9512	0.794118	1.18582	2.18947	0.0169246	0.0285347	0.0103277	SPI1/PIK3CD/RUNX1T1/TCF7L2/HRAS/MAP2K2/ZBTB16/MYC/TCF7L1/MAP2K1/PPARD/CCNA2/AKT2/CHUK/IKBKG/BRAF/PIK3R2/STAT5B/STAT3/MAPK1/LEF1/P3R3URF-PIK3R3/PER2/RARA/CEBPA/GRB2/NRAS/PIK3R1/TCF7/CCNA1/KIT/MTOR/CSF1R/ARAF/BAD/STAT5A/RPS6KB1/FLT3/PIM2/JUP/RAF1/SOS2/MAPK3/DUSP6/PIK3CB/PIK3CA/IKBKB/RUNX1/RELA/PIM1/SOS1/CCND1/AKT3/NFKB1	54
Metabolism	Glycan biosynthesis and metabolism	hsa00541	Biosynthesis of various nucleotide sugars	18/6370	20/9512	0.9	1.34392	2.19219	0.0186979	0.0313728	0.011355	UGP2/CYB5R3/NPL/UAP1L1/GMPPB/UGDH/CYB5R4/RIPPLY2-CYB5R4/GMPPA/GMDS/GFUS/NANS/CYB5R2/UAP1/CMAS/NANP/TGDS/GNE	18
Human Diseases	Infectious disease: viral	hsa05160	Hepatitis C	119/6370	159/9512	0.748428	1.11759	2.12898	0.0187982	0.0313903	0.0113613	OCLN/PIK3CD/CLDN12/CASP9/RSAD2/NFKBIA/YWHAH/HRAS/EIF2S1/STAT1/YWHAE/MAP2K2/PPP2R2A/RIPK1/RB1/MYC/PPP2R1B/MAP2K1/AKT2/CHUK/PSME3/YWHAB/EGFR/CLDN7/CLDN5/MX1/CTNNB1/CLDN4/TLR3/IRF9/IKBKG/BRAF/GSK3B/CASP3/PIK3R2/TNFRSF1A/CLDN11/TYK2/BAX/JAK1/APAF1/TRAF3/CD81/STAT3/YWHAQ/SOCS3/CDK2/MAPK1/TRAF6/CLDN23/LDLR/TRAF2/PPP2CA/STAT2/PPARA/P3R3URF-PIK3R3/RXRA/TP53/TRADD/PIAS1/CLDN15/GRB2/NRAS/PIK3R1/CLDN1/CLDN8…	119
Human Diseases	Infectious disease: bacterial	hsa05120	Epithelial cell signaling in Helicobacter pylori infection	56/6370	71/9512	0.788732	1.17777	2.14076	0.0192082	0.0319222	0.0115538	MAPK14/NFKBIA/ATP6V1H/MAPK12/SRC/ATP6V1D/CHUK/EGFR/ATP6V1E1/ATP6V0A1/ADAM10/TCIRG1/IKBKG/F11R/CASP3/PTPN11/PTPRZ1/ATP6V1G1/ATP6V1C1/HBEGF/ATP6V0B/LYN/ATP6V1A/ATP6V0A2/NOD1/ATP6V0C/PLCG1/GIT1/ADAM17/ATP6V1B2/JUN/CDC42/ATP6V1F/MAPK11/CXCR2/MAP3K14/MAPK13/JAM2/ATP6V0E2/JAM3/MAP2K4/CSK/PLCG2/ATP6V0D1/ATP6V1C2/MET/RAC1/MAPK9/TJP1/IKBKB/IGSF5/RELA/ATP6V0E1/MAPK10/ATP6V0A4/NFKB1	56
Metabolism	Glycan biosynthesis and metabolism	hsa00534	Glycosaminoglycan biosynthesis - heparan sulfate / heparin	21/6370	24/9512	0.875	1.30659	2.14122	0.021251	0.0351498	0.012722	B3GAT3/GLCE/HS6ST2/HS3ST1/B4GALT7/EXTL3/EXTL1/B3GALT6/NDST4/EXT2/XYLT2/HS3ST2/HS3ST3A1/NDST2/XYLT1/HS2ST1/NDST1/EXTL2/HS6ST3/HS6ST1/EXT1	21
Genetic Information Processing	Information processing in viruses	hsa03272	Virion - Hepatitis viruses	39/6370	48/9512	0.8125	1.21327	2.10903	0.021586	0.0355354	0.0128616	OCLN/CLDN12/CD9/CHMP4B/TSG101/EGFR/CLDN7/CLDN5/LAMP2/CLDN4/CLDN11/CD81/CD63/PDCD6IP/CLDN23/LDLR/VPS4A/SLC10A1/CLDN15/CLDN1/EPCAM/CLDN8/CHMP7/CLDN2/CLDN19/IST1/CLDN34/CLDN10/CLDN20/VPS4B/CLDN22/HSPG2/DPP4/LAMP1/CHMP1B/SCARB1/TGOLN2/CHMP1A/CLDN18	39
Organismal Systems	Excretory system	hsa04962	Vasopressin-regulated water reabsorption	36/6370	44/9512	0.818182	1.22175	2.09913	0.0223427	0.0366084	0.0132499	PRKACB/DCTN5/AQP3/ARHGDIG/DYNLL2/RAB5A/AVPR2/NSF/AQP4/DYNC1H1/CREB3L1/DCTN1/CREB3/DCTN4/RAB5C/ADCY6/DCTN2/DYNC1LI2/DYNC2LI1/RAB11A/AVP/GNAS/ARHGDIA/STX4/CREB1/CREB3L3/VAMP2/DYNLL1/DYNC1I1/CREB3L2/CREB5/ADCY3/RAB11B/DYNC1LI1/PRKACA/ADCY9	36
Metabolism	Lipid metabolism	hsa00062	Fatty acid elongation	24/6370	28/9512	0.857143	1.27993	2.11208	0.0226418	0.0369251	0.0133645	ECHS1/ELOVL6/ELOVL5/ELOVL4/HACD2/HSD17B12/HACD3/ACOT7/TECR/HADH/MECR/ACAA2/PPT1/ACOT1/ACOT2/ELOVL2/HADHA/MBLAC2/THEM4/ELOVL7/ELOVL1/HACD4/HACD1/PPT2	24
Human Diseases	Infectious disease: viral	hsa05170	Human immunodeficiency virus 1 infection	157/6370	214/9512	0.733645	1.09551	2.01216	0.0247643	0.0401989	0.0145494	MAPK14/ATM/GNB3/LIMK1/SKP1/PIK3CD/GNG12/CUL5/CASP9/PRKCG/PTK2/PPP3CA/LIMK2/NFKBIA/HRAS/MAPK12/MAP2K2/RIPK1/CUL1/MAP2K1/MAP2K7/BCL2L1/PRKCB/GNG3/GNA11/MYD88/GNGT2/AKT2/GNAQ/CHUK/ITPR2/WEE2/CFL2/ITPR1/PPP3CC/CALM2/B2M/GNAO1/IKBKG/FBXW11/TRAF5/GNAI2/CASP3/PIK3R2/PAK4/PAK2/TNFRSF1A/GNB4/TLR4/MAP3K7/AP1B1/BAX/CFL1/TAB2/CGAS/PTK2B/GNG13/IRAK1/MAPK1/AP1S3/TRAF6/CRKL/PAK5/TRAF2/GNAI1/FOS/TAP2/P3R3URF-PIK…	157
Organismal Systems	Immune system	hsa04625	C-type lectin receptor signaling pathway	80/6370	105/9512	0.761905	1.13771	2.02035	0.0253537	0.0407208	0.0147383	MAPK14/MAPKAPK2/PIK3CD/PTGS2/PPP3CA/NFKBIA/HRAS/STAT1/MAPK12/RRAS/SRC/CASP1/SYK/PRKCD/IL17D/AKT2/CHUK/ITPR2/ITPR1/PPP3CC/CALM2/CBLB/IRF9/IKBKG/PIK3R2/PTPN11/LSP1/MAPK1/ARHGEF12/KSR1/STAT2/MDM2/IL12B/P3R3URF-PIK3R3/NFATC1/RRAS2/NRAS/PIK3R1/NFKB2/PLK3/PYCARD/EGR2/IRF1/JUN/MAPK11/NFATC4/MAP3K14/CASP8/MAPK13/CALML4/RAF1/CYLD/ITPR3/MRAS/CARD9/PLCG2/PPP3R2/MAPK3/IKBKE/PIK3CB/PIK3CA/NFATC3/BCL10/MAPK9/M…	80
Organismal Systems	Digestive system	hsa04974	Protein digestion and absorption	80/6370	105/9512	0.761905	1.13771	2.02035	0.0253537	0.0407208	0.0147383	ATP1A1/COL4A4/COL4A3/COL8A1/SLC8A3/COL14A1/SLC7A9/SLC8A2/COL11A1/COL16A1/CPA2/ATP1A2/COL2A1/COL1A1/COL11A2/COL5A1/ATP1B1/SLC8A1/ATP1B3/ACE2/SLC3A1/ATP1A3/SLC6A19/COL12A1/COL1A2/SLC1A1/SLC16A10/CPA1/COL7A1/KCNK5/COL9A2/COL5A2/COL21A1/XPNPEP2/MEP1A/COL9A1/ATP1B2/SLC3A2/COL18A1/SLC9A3/CPB2/COL20A1/MEP1B/COL9A3/PRCP/SLC36A4/PRSS1/KCNJ13/SLC15A1/CPB1/SLC38A2/COL4A6/COL4A5/ATP1B4/SLC7A8/COL10A1/COL4A1/…	80
Metabolism	Glycan biosynthesis and metabolism	hsa00531	Glycosaminoglycan degradation	17/6370	19/9512	0.894737	1.33607	2.08775	0.0254359	0.0407208	0.0147383	SPAM1/GNS/NAGLU/SGSH/HEXB/GLB1/HYAL3/HYAL4/GALNS/HEXA/HYAL1/HYAL2/IDUA/GUSB/IDS/HGSNAT/HPSE2	17
Organismal Systems	Immune system	hsa04660	T cell receptor signaling pathway	92/6370	122/9512	0.754098	1.12606	1.99524	0.0266801	0.0425176	0.0153887	MAPK14/PIK3CD/PPP3CA/NFKBIA/HRAS/MAPK12/GRAP2/MAP2K2/PPP2R2A/PPP2R1B/MAP2K1/MAP2K7/DLG1/AKT2/FYN/CHUK/PPP2R5D/PPP3CC/CBLB/PPP2R5E/ZAP70/IKBKG/ITK/GSK3B/PIK3R2/PAK4/NCK2/PDPK1/PAK2/PTPN11/MAP3K7/PPP2R5A/MAPK1/NFKBIB/PAK5/PPP2CA/PPP2R5C/FOS/PRKCQ/P3R3URF-PIK3R3/NFATC1/LCP2/GRB2/NRAS/PLCG1/PIK3R1/JUN/PPP2R3C/CDC42/VAV2/MAPK11/PAK6/BUB1B-PAK6/CARD11/PPP2R5B/MAP3K14/PPP2R2C/VAV3/MAPK13/RAF1/SOS2/MAP3K…	92
Metabolism	Amino acid metabolism	hsa00220	Arginine biosynthesis	20/6370	23/9512	0.869565	1.29848	2.04054	0.0281713	0.0446899	0.0161749	GLS2/GOT2/GLUD1/GPT2/GPT/CPS1/NOS2/ASL/ACY1/GOT1/ARG2/GLS/CAD/GOT1L1/ARG1/OTC/NOS1/NAGS/GLUL/ASS1	20
Metabolism	Glycan biosynthesis and metabolism	hsa00533	Glycosaminoglycan biosynthesis - keratan sulfate	13/6370	14/9512	0.928571	1.38659	2.061	0.0287606	0.0454184	0.0164386	B4GALT1/ST3GAL3/FUT8/B3GNT7/ST3GAL1/B3GNT2/CHST2/CHST6/B4GALT3/B4GALT2/CHST1/ST3GAL2/B4GALT4	13
Human Diseases	Drug resistance: antineoplastic	hsa01523	Antifolate resistance	25/6370	30/9512	0.833333	1.24437	1.90874	0.0379401	0.0596234	0.0215799	DHFR/CHUK/ABCC2/ATIC/ABCG2/IKBKG/SLC46A1/SLC19A1/GGH/TYMS/FPGS/SHMT1/MTHFR/ABCC4/ABCC5/IKBKB/ABCC3/RELA/IL1B/GART/FOLR2/SHMT2/ABCC1/MTR/NFKB1	25
Organismal Systems	Digestive system	hsa04977	Vitamin digestion and absorption	22/6370	26/9512	0.846154	1.26352	1.91574	0.0380975	0.0596234	0.0215799	SLC19A3/APOA1/SLC5A6/SLC23A1/APOA4/APOB/SLC46A1/SLC19A1/TCN2/SLC52A3/MMACHC/SLC19A2/ABCD4/AMN/RBP2/LRAT/CUBN/PLB1/BTD/SCARB1/LMBRD1/ABCC1	22
Environmental Information Processing	Signal transduction	hsa04668	TNF signaling pathway	89/6370	119/9512	0.747899	1.1168	1.82555	0.039789	0.0619927	0.0224374	MAPK14/MMP14/PIK3CD/PTGS2/MAP3K5/NFKBIA/MAPK12/RIPK1/MAP2K1/MAP2K7/LTA/NOD2/AKT2/CHUK/JAG1/DNM1L/CREB3L1/XIAP/IKBKG/TRAF5/RHBDF1/CASP3/PIK3R2/TNFRSF1A/MAP3K7/CREB3/TAB2/TRAF3/ATF2/SOCS3/MAPK1/TNFAIP3/TRAF2/FOS/P3R3URF-PIK3R3/PGAM5/TRADD/TAB1/EDN1/ATF4/PIK3R1/CEBPB/MMP9/BAG4/ADAM17/IRF1/JUN/FAS/RPS6KA4/BIRC2/MAPK11/CREB1/CFLAR/CREB3L3/MAP3K14/VEGFD/CASP8/MAPK13/CYLD/RPS6KA5/MAP3K8/TAB3/VCAM1/CREB3…	89
Environmental Information Processing	Membrane transport	hsa02010	ABC transporters	36/6370	45/9512	0.8	1.1946	1.86304	0.0401052	0.0622076	0.0225152	ABCD3/ABCB4/ABCA2/ABCC2/ABCC9/ABCG2/TAP2/CFTR/ABCC8/ABCB9/ABCB8/ABCA4/ABCC4/ABCD2/ABCG4/ABCC5/ABCB10/ABCD4/ABCB7/ABCG8/ABCG5/ABCB6/ABCG1/ABCB11/ABCA5/ABCA7/ABCA1/ABCA12/ABCD1/ABCC11/ABCC10/TAP1/ABCC6/ABCC3/ABCA3/ABCC1	36
Metabolism	Metabolism of other amino acids	hsa00450	Selenocompound metabolism	15/6370	17/9512	0.882353	1.31757	1.86595	0.046404	0.0716593	0.0259361	MARS2/KYAT1/CTH/SEPSECS/MARS1/PAPSS2/PAPSS1/SEPHS1/SCLY/TXNRD2/INMT/KYAT3/TXNRD3/PSTK/MTR	15
Environmental Information Processing	Signal transduction	hsa04392	Hippo signaling pathway - multiple species	24/6370	29/9512	0.827586	1.23579	1.81066	0.0481271	0.0736683	0.0266632	RASSF6/FRMD6/LATS1/RASSF1/SAV1/MOB1B/STK3/RASSF4/NF2/TEAD1/RASSF2/DCHS2/CSNK1E/TEAD3/WWTR1/YAP1/DCHS1/TEAD4/WWC1/AJUBA/LIMD1/LATS2/WTIP/FAT4	24
Organismal Systems	Sensory system	hsa04744	Phototransduction	24/6370	29/9512	0.827586	1.23579	1.81066	0.0481271	0.0736683	0.0266632	PDE6A/RHO/PDE6B/CNGA1/SAG/GUCA1B/CALM2/GUCY2F/GRK7/GUCY2D/GUCA1C/GNGT1/SLC24A1/CNGB1/GNAT2/GNAT1/RGS9/RCVRN/GRK1/CALML4/GNB1/GUCA1A/CALM1/PDE6G	24
Human Diseases	Cancer: overview	hsa05235	PD-L1 expression and PD-1 checkpoint pathway in cancer	68/6370	90/9512	0.755556	1.12823	1.74032	0.0491854	0.0749594	0.0271305	MAPK14/PIK3CD/PPP3CA/NFKBIA/HRAS/HIF1A/STAT1/MAPK12/MAP2K2/MAP2K1/MYD88/AKT2/CHUK/BATF/CSNK2A2/EGFR/PPP3CC/ZAP70/IKBKG/PIK3R2/JAK2/TLR4/PTPN11/JAK1/STAT3/MAPK1/TRAF6/NFKBIB/FOS/PRKCQ/P3R3URF-PIK3R3/NFATC1/TLR2/NRAS/PLCG1/PIK3R1/BATF3/JUN/TLR9/MAPK11/EGF/MTOR/PTEN/RPS6KB1/MAPK13/RAF1/MAP3K3/NFKBIE/PPP3R2/MAPK3/TIRAP/PIK3CB/PIK3CA/NFATC3/CD247/CSNK2B/IKBKB/NFATC2/PTPN6/CSNK2A1/ALK/RELA/MAP2K6/CD274…	68
Human Diseases	Endocrine and metabolic disease	hsa04936	Alcoholic liver disease	106/6370	144/9512	0.736111	1.0992	1.70781	0.050809	0.0770971	0.0279042	PRKAG3/MAPK14/C3/TRA2B/ADIPOR1/PRKAG1/TCF7L2/MAP3K5/NFKBIA/MAPK12/RIPK1/TCF7L1/TRA2A/MAP2K7/MYD88/AKT2/CHUK/PRKAG2/CTNNB1/ACOX1/C4A/C4A_2/LPIN3/ACADVL/IKBKG/GSK3B/CASP3/ALDH7A1/TNFRSF1A/FABP1/TLR4/LPIN1/MAP3K7/C5/TAB2/TRAF3/FOXO3/ADH4/IRAK1/TRAF6/ALDH2/ALDH3A2/SCD5/C3AR1/PPARA/LEF1/IL12B/TRADD/TAB1/ALDH9A1/TCF7/ACOX3/ACADM/C5AR1/IL17A/FAS/PRKAB1/C1QB/C1QA/MAPK11/MAP3K14/IL17RA/CPT1B/CASP8/MAPK13/…	106
Cellular Processes	Cell motility	hsa04814	Motor proteins	143/6370	197/9512	0.725888	1.08393	1.69493	0.0511558	0.0772874	0.0279731	MYH10/TNNI1/DNAH6/MYH9/KIFC1/MYH4/MYL11/DCTN5/TPM3/DYNLL2/KIF4A/TNNI2/TUBA1A/KIFAP3/MYO3B/KIF18A/MYL9/MYL6/KIF21B/MYH11/KLC1/MYO3A/KIF11/MYL4/ACTR1B/KIF15/KIF26B/MYL1/DYNC1H1/KIF23/KIF26A/TUBG1/MYO10/KIF3C/KIF25/MYL7/DCTN1/TNNT2/MYO1C/DYNLRB1/DCTN4/MYO1B/MYO5A/MYL12B/TNNT3/DNAL4/TUBA4A/DCTN2/KIF9/KIF7/MYL6B/DNAL1/CAPZA3/MYH7B/DYNC1LI2/MYO1G/MYO1E/MYO1D/KIF1B/TNNC1/ACTB/TNNT1/TUBB/ACTR10/DNAI1/TUB…	143
Human Diseases	Infectious disease: bacterial	hsa05110	Vibrio cholerae infection	40/6370	51/9512	0.784314	1.17118	1.74518	0.0516224	0.0776561	0.0281066	PRKACB/KDELR2/SEC61A1/ATP6V1H/ATP6V1D/ATP6V1E1/ARF1/ATP6V0A1/ERO1A/TCIRG1/PDIA4/SEC61G/ATP6V1G1/TJP2/ATP6V1C1/ATP6V0B/ATP6V1A/ATP6V0A2/ATP6V0C/ACTB/PLCG1/PRKCA/KDELR3/CFTR/GNAS/ATP6V1B2/ATP6V1F/ATP6V0E2/KCNQ1/PLCG2/ATP6V0D1/ATP6V1C2/SEC61B/ADCY3/TJP1/PRKACA/ADCY9/ATP6V0E1/ATP6V0A4/SLC12A2	40
Metabolism	Lipid metabolism	hsa00561	Glycerolipid metabolism	50/6370	65/9512	0.769231	1.14865	1.71224	0.053961	0.0808256	0.0292537	PLPP2/AKR1B1/GPAT3/AGK/DGKZ/LPIN3/CEL/ALDH7A1/DGKH/DGAT2/MOGAT2/GPAT4/LPIN1/DGKB/ALDH2/ALDH3A2/MBOAT1/LIPG/MBOAT2/GLA/AGPAT3/MGLL/ALDH9A1/AKR1A1/PLPP1/GK/LIPC/GPAT2/LOC128966744/DGAT1/PLPP5/PLPP3/GLYCTK/DGKA/LPIN2/TKFC/DGKG/AGPAT5/DGKI/AGPAT4/GPAM/ABHD16A/MOGAT1/LPL/PNPLA2/PLPP4/AGPAT2/PNPLA3/LCLAT1/DGKE	50
Metabolism	Carbohydrate metabolism	hsa00620	Pyruvate metabolism	37/6370	47/9512	0.787234	1.17554	1.71766	0.0553742	0.082588	0.0298916	ME3/ACAT2/DLD/PDHA1/PCK1/DLAT/MDH1/ALDH7A1/LDHB/PDHB/ADH4/HAGH/ALDH2/ALDH3A2/ALDH9A1/ACSS2/LDHD/PKLR/MDH2/ACSS1/ACAT1/PC/AKR1A1/ME1/ACOT12/ACACB/GRHPR/GLO1/FH/ACACA/ADH5/ACYP2/ADH1B/ADH1A/PKM/ME2/LDHA	37
Metabolism	Metabolism of cofactors and vitamins	hsa00130	Ubiquinone and other terpenoid-quinone biosynthesis	6370-11-01	9512-12-01	0.916667	1.36881	1.82018	0.0561835	0.0834384	0.0301994	NQO1/COQ5/HPD/COQ2/COQ6/COQ7/GGCX/TAT/COQ3/VKORC1/COQ4	11
Human Diseases	Infectious disease: viral	hsa05169	Epstein-Barr virus infection	148/6370	205/9512	0.721951	1.07805	1.60858	0.0610531	0.0902862	0.0326778	MAPK14/NCOR2/PSMD1/PIK3CD/CASP9/BTK/SKP2/PSMD11/NFKBIA/ENTPD8/STAT1/MAPK12/HES1/RIPK1/RB1/PSMC3/MYC/SYK/MAP2K7/VIM/MYD88/JAK3/CCNA2/AKT2/CHUK/GADD45B/PSMC5/HDAC1/B2M/PSMD13/IRF9/GADD45G/IKBKG/TRAF5/CASP3/PIK3R2/PSMD3/PSMC2/TYK2/PSMD8/MAP3K7/BAX/JAK1/APAF1/TAB2/TRAF3/STAT3/PSMD4/IRAK1/CDK2/PSMC4/CCND3/TNFAIP3/TRAF6/CDKN1B/NFKBIB/TRAF2/SAP30L/PSMC1/STAT2/LYN/HLA-DPA1/MDM2/TAP2/P3R3URF-PIK3R3/ENTPD3…	148
Human Diseases	Infectious disease: parasitic	hsa05145	Toxoplasmosis	83/6370	112/9512	0.741071	1.1066	1.61585	0.0627746	0.0924402	0.0334575	MAPK14/LAMB2/CASP9/NFKBIA/STAT1/MAPK12/BCL2L1/MYD88/AKT2/CHUK/IRGM/XIAP/GNAO1/IKBKG/GNAI2/PIK3CG/CASP3/PDPK1/TNFRSF1A/JAK2/TGFB3/TLR4/TYK2/MAP3K7/JAK1/LAMA4/TAB2/HSPA1L/ITGB1/STAT3/IRAK1/NOS2/TGFB2/MAPK1/TRAF6/LDLR/NFKBIB/GNAI1/HLA-DPA1/IL12B/TGFB1/LAMC1/TAB1/HSPA8/TLR2/SOCS1/LAMB4/HLA-DMB/ITGA6/ALOX5/BIRC2/LAMB1/MAPK11/PPIF/BAD/CD40/BIRC7/CASP8/MAPK13/LAMA5/LAMC3/IL10RB/MAPK3/HLA-DRA/HLA-DOA/MAP…	83
Genetic Information Processing	Information processing in viruses	hsa03250	Viral life cycle - HIV-1	49/6370	64/9512	0.765625	1.14327	1.63739	0.0633249	0.0928589	0.033609	ELL/AFF4/NELFE/ELL2/MLLT3/CHMP4B/SERINC5/SMARCB1/RANBP2/TSG101/MX1/CCNT1/CPSF6/HGS/NELFCD/MAP1A/FEZ1/PDCD6IP/VPS4A/MLLT1/NELFB/CCNT2/ELL3/CXCR4/SUPT5H/CDK9/TNPO3/RAN/MAP1S/MAP1B/EP300/NELFA/KAT2B/FURIN/XPO1/VPS4B/SAMHD1/MDFIC/BICD2/PSIP1/BICD1/SERINC3/CCR5/CHMP6/SUPT4H1/NUP153/PIN1/CREBBP/KAT2A	49
Metabolism	Metabolism of cofactors and vitamins	hsa00785	Lipoic acid metabolism	17/6370	20/9512	0.85	1.26926	1.71629	0.0636182	0.0928985	0.0336233	DLD/PDHA1/AMT/DLST/BCKDHB/DLAT/DHTKD1/PDHB/LIAS/LIPT1/OGDH/GLDC/BCKDHA/LIPT2/OGDHL/GCSH/DBT	17
Metabolism	Carbohydrate metabolism	hsa00010	Glycolysis / Gluconeogenesis	51/6370	67/9512	0.761194	1.13665	1.59821	0.0682955	0.099313	0.035945	PGAM1/DLD/PDHA1/ALDOA/FBP2/PFKP/GPI/PCK1/G6PC1/ENO1/ALDH3B1/PFKM/ENO2/DLAT/PGM2/ALDH7A1/LDHB/FBP1/G6PC3/PDHB/ADH4/TPI1/ALDH2/ALDH3A2/ALDH9A1/ACSS2/HKDC1/ENO3/HK1/GAPDHS/PKLR/GAPDH/ACSS1/MINPP1/AKR1A1/ALDOB/PGK1/PGAM2/GALM/ALDOC/PFKL/ADPGK/GCK/ENO4/BPGM/ADH5/ADH1B/ADH1A/PKM/LDHA/HK2	51
Metabolism	Carbohydrate metabolism	hsa00030	Pentose phosphate pathway	25/6370	31/9512	0.806452	1.20423	1.62166	0.0720293	0.103877	0.0375969	SHPK/RPE/DERA/TKTL2/ALDOA/FBP2/PFKP/GPI/PFKM/PGD/PRPS1/PGM2/RBKS/FBP1/PGLS/TKT/ALDOB/RPIA/ALDOC/GLYCTK/H6PD/PFKL/G6PD/RGN/TALDO1	25
Metabolism	Metabolism of other amino acids	hsa00410	beta-Alanine metabolism	25/6370	31/9512	0.806452	1.20423	1.62166	0.0720293	0.103877	0.0375969	ECHS1/CNDP2/ABAT/DPYD/UPB1/ALDH3B1/AOC2/ACOX1/GAD2/ALDH7A1/CSAD/GAD1/ALDH2/ALDH3A2/ACADS/SMOX/ALDH9A1/ACOX3/ALDH6A1/HIBCH/HADHA/CNDP1/EHHADH/DPYS/MLYCD	25
Metabolism	Lipid metabolism	hsa01040	Biosynthesis of unsaturated fatty acids	22/6370	27/9512	0.814815	1.21672	1.60563	0.0761816	0.109413	0.0396006	ELOVL6/ACAA1/ELOVL5/ELOVL4/SCP2/ACOX1/HACD2/HSD17B12/HACD3/ACOT7/FADS2/TECR/SCD5/ACOX3/ACOT1/ACOT2/ELOVL2/ELOVL7/ELOVL1/HSD17B4/HACD4/HACD1	22
Metabolism	Metabolism of cofactors and vitamins	hsa00760	Nicotinate and nicotinamide metabolism	30/6370	38/9512	0.789474	1.17888	1.57315	0.0771135	0.110298	0.0399207	NMNAT2/ENPP1/NADK/NADK2/SIRT4/SARM1/SIRT2/NT5C1B/NNT/NAMPT/NAPRT/NT5DC4/SIRT3/NT5C1A/NMRK1/ASPDH/NT5C2/SIRT5/NMNAT1/NUDT13/SIRT7/NMRK2/SIRT1/NT5E/AOX1/NMNAT3/PNP/NUDT12/NADSYN1/SIRT6	30
Organismal Systems	Excretory system	hsa04964	Proximal tubule bicarbonate reclamation	19/6370	23/9512	0.826087	1.23355	1.59669	0.079869	0.113773	0.0411784	ATP1A1/CA4/GLS2/GLUD1/ATP1A2/CA2/ATP1B1/PCK1/SLC4A4/ATP1B3/MDH1/ATP1A3/AQP1/SLC25A10/SLC38A3/ATP1B2/SLC9A3/GLS/ATP1B4	19
Metabolism	Metabolism of cofactors and vitamins	hsa00730	Thiamine metabolism	13/6370	15/9512	0.866667	1.29415	1.62331	0.082777	0.117436	0.0425043	AK1/AK2/AK4/AK5/ALPL/AK7/NTPCR/AK8/TPK1/ALPI/NFS1/THTPA/ACP1	13
Human Diseases	Cancer: overview	hsa05202	Transcriptional misregulation in cancer	144/6370	201/9512	0.716418	1.06979	1.42389	0.0875978	0.123772	0.0447975	SPI1/RXRB/ATM/MEIS1/SS18/RUNX1T1/MITF/KMT2A/NTRK1/PTK2/SIX4/RXRG/TCF3/COMMD3-BMI1/MLLT3/MYCN/HOXA11/ZBTB16/MYC/WT1/TSPAN7/BCL2L1/FEV/MEF2C/LDB1/PAX3/CCNA2/HOXA10/HPGD/SPINT1/ZEB1/GADD45B/PBX3/EYA1/HDAC1/FUT8/PAX8/MAF/GADD45G/CCNT1/TLX3/ETV4/FLT1/TFE3/BMP2K/EWSR1/BAX/MAX/NSD2/SIX1/SMAD1/IGF1R/CDKN1B/MLLT1/PPARG/GRIA3/MDM2/PROM1/PER2/TGFBR2/RARA/RXRA/NCOR1/TP53/CEBPA/CCNT2/PAX5/FUS/DDX5/PLAU/RUNX2/…	144
Environmental Information Processing	Signal transduction	hsa04064	NF-kappa B signaling pathway	77/6370	105/9512	0.733333	1.09505	1.39444	0.0969473	0.13643	0.0493789	ATM/BTK/PTGS2/NFKBIA/RIPK1/PIAS4/SYK/BCL2L1/PRKCB/LTA/ERC1/MYD88/CHUK/CSNK2A2/TNFSF13B/GADD45B/PPP1R13L/ZAP70/XIAP/GADD45G/IKBKG/TRAF5/TNFRSF1A/PARP1/TLR4/MAP3K7/TAB2/TRAF3/IRAK1/TNFAIP3/TRAF6/TRAF2/LYN/PRKCQ/TRADD/TAB1/CXCL12/PLCG1/NFKB2/PLAU/BLNK/GADD45A/BIRC2/UBE2I/CARD11/CD40/CFLAR/MAP3K14/CYLD/TAB3/EDARADD/VCAM1/TNFSF11/PLCG2/TRAF1/TIRAP/EDA/PIDD1/BCL10/MALT1/CSNK2B/IKBKB/RELB/TNFRSF11A/BCL2…	77
Human Diseases	Infectious disease: viral	hsa05167	Kaposi sarcoma-associated herpesvirus infection	140/6370	196/9512	0.714286	1.06661	1.34157	0.101954	0.142899	0.0517202	MAPK14/C3/UBC/MAPKAPK2/ATG14/GNB3/RCAN1/PIK3CD/GNG12/CASP9/TCF7L2/PTGS2/PPP3CA/NFKBIA/HRAS/HIF1A/STAT1/MAPK12/MAP2K2/RB1/MYC/TCF7L1/MAP2K1/SRC/SYK/MAP2K7/ATG3/GNG3/GNGT2/AKT2/CHUK/ITPR2/CTNNB1/ITPR1/ANGPT2/PPP3CC/CALM2/TLR3/IRF9/IKBKG/PIK3CG/GSK3B/CASP3/PIK3R2/TNFRSF1A/JAK2/GNB4/TYK2/BAX/JAK1/TRAF3/STAT3/GNG13/MAPK1/TRAF2/STAT2/FOS/LYN/LEF1/RPS27A/MAP1LC3A/P3R3URF-PIK3R3/VEGFA/GNB2/TP53/GNGT1/TRA…	140
Metabolism	Carbohydrate metabolism	hsa00500	Starch and sucrose metabolism	31/6370	40/9512	0.775	1.15727	1.41916	0.103041	0.143846	0.0520629	PYGB/PYGL/GYS2/UGP2/ENPP1/AMY1A/LOC124905666/LOC124905668/LOC128966568/LOC128966570/GYG1/GPI/PYGM/G6PC1/AMY2B/PGM2L1/GYS1/PGM2/G6PC3/GBE1/AMY2A/GBA3/HKDC1/HK1/GCK/GANC/TREH/GAA/AGL/HK2/MGAM2	31
Organismal Systems	Digestive system	hsa04980	Cobalamin transport and metabolism	15/6370	18/9512	0.833333	1.24437	1.47757	0.106209	0.147677	0.0534496	MMADHC/HCFC1/ZNF143/ZNF76/THAP11/TCN2/MMACHC/MTRR/PRDX1/MMAA/MMUT/ABCD4/MMAB/LMBRD1/MTR	15
Metabolism	Energy metabolism	hsa00920	Sulfur metabolism	6370-09-01	9512-10-01	0.9	1.34392	1.5493	0.1075	0.148879	0.0538849	ETHE1/SQOR/SELENBP1/BPNT1/PAPSS2/PAPSS1/BPNT2/SUOX/MPST	9
Cellular Processes	Cell growth and death	hsa04114	Oocyte meiosis	100/6370	139/9512	0.719424	1.07428	1.25609	0.121116	0.167074	0.06047	MAPK14/PRKACB/SKP1/MAD2L1/PPP3CA/YWHAH/YWHAE/MAPK12/CUL1/PPP2R1B/MAP2K1/CPEB1/ANAPC5/CAMK2B/ITPR2/AURKA/SLK/YWHAB/ANAPC16/CAMK2D/SMC1B/PPP2R5D/ADCY2/ITPR1/PPP3CC/CALM2/PPP2R5E/FBXW11/SMC3/YWHAQ/CDK2/PPP2R5A/IGF1R/MAPK1/ADCY6/RPS6KA2/PPP2CA/PPP2R5C/ADCY8/ANAPC4/RPS6KA1/MAD1L1/INS/PGR/CCNB2/RPS6KA6/RBX1/FBXO5/MAD2L2/PPP1CB/CDC23/MAPK11/CCNB1/CPEB2/CAMK2A/PPP2R5B/CDC16/SMC1A/CAMK2G/CDC27/CPEB4/MAPK1…	100
Human Diseases	Cardiovascular disease	hsa05417	Lipid and atherosclerosis	153/6370	216/9512	0.708333	1.05772	1.22172	0.124774	0.171442	0.062051	MAPK14/RXRB/PIK3CD/HSP90B1/CASP9/TNFRSF10B/TNFRSF10A/PTK2/RXRG/HSPA4/PPP3CA/MAP3K5/NFKBIA/HRAS/NCF2/EIF2S1/VLDLR/MAPK12/POU2F1/SRC/CASP1/MAP2K7/BCL2L1/RAP1B/SELP/MYD88/CAMK2B/AKT2/CHUK/APOA1/ATF6/ERN1/CAMK2D/ITPR1/PPP3CC/CALM2/ERO1A/IKBKG/GSK3B/CASP3/PIK3R2/CYBA/PDPK1/CYP2J2/TNFRSF1A/JAK2/POU2F2/TLR4/MAP3K7/BAX/APOA4/APAF1/TAB2/HSPA1L/TRAF3/STAT3/APOB/HSP90AA1/CASP6/IRAK1/MAPK1/TRAF6/HSP90AB1/LDL…	153
Organismal Systems	Immune system	hsa04664	Fc epsilon RI signaling pathway	51/6370	69/9512	0.73913	1.10371	1.23099	0.134273	0.18377	0.066513	MAPK14/PIK3CD/BTK/HRAS/MAPK12/MAP2K2/MAP2K1/SYK/MAP2K7/AKT2/FYN/PLA2G4A/PIK3R2/PDPK1/MAPK1/LYN/PLA2G4C/P3R3URF-PIK3R3/LCP2/RAC2/GRB2/NRAS/PLCG1/PIK3R1/PRKCA/ALOX5/VAV2/MAPK11/ALOX5AP/PLA2G4D/VAV3/MAPK13/RAF1/SOS2/MAP2K4/PLCG2/MAPK3/PLA2G4E/INPP5D/RAC1/PIK3CB/PIK3CA/MAPK9/RAC3/LOC102723407/MAP2K6/SOS1/MAPK10/FCER1G/AKT3/GAB2	51
Genetic Information Processing	Information processing in viruses	hsa03273	Virion - Lassa virus and SFTS virus	14/6370	17/9512	0.823529	1.22973	1.34984	0.135744	0.185058	0.0669791	MYH10/MYH9/MYH11/LAMP2/DAG1/PCDH1/PCDH20/NRP2/PCDH7/PCDH9/MYH14/TFRC/LAMP1/PCDH11X	14
Organismal Systems	Digestive system	hsa04973	Carbohydrate digestion and absorption	39/6370	52/9512	0.75	1.11994	1.23478	0.137668	0.18695	0.067664	ATP1A1/PIK3CD/TAS1R3/PRKCB/AMY1A/LOC124905666/LOC124905668/LOC128966568/LOC128966570/ATP1A2/AKT2/ATP1B1/G6PC1/AMY2B/SLC5A1/ATP1B3/PIK3R2/ATP1A3/G6PC3/AMY2A/P3R3URF-PIK3R3/ATP1B2/SLC37A4/PIK3R1/HKDC1/HK1/ATP1B4/SLC2A2/LCT/PLCB3/PIK3CB/PIK3CA/SLC2A5/PLCB2/PLCB4/HK2/CACNA1D/MGAM2/AKT3	39
Organismal Systems	Excretory system	hsa04960	Aldosterone-regulated sodium reabsorption	29/6370	38/9512	0.763158	1.13959	1.22756	0.145069	0.196237	0.0710253	ATP1A1/HSD11B2/KCNJ1/PIK3CD/PRKCG/PRKCB/ATP1A2/INSR/ATP1B1/ATP1B3/PIK3R2/ATP1A3/PDPK1/SGK1/MAPK1/P3R3URF-PIK3R3/ATP1B2/INS/PIK3R1/PRKCA/ATP1B4/IRS1/NEDD4L/MAPK3/NHERF2/PIK3CB/PIK3CA/IGF1/NR3C2	29
Organismal Systems	Endocrine system	hsa04914	Progesterone-mediated oocyte maturation	80/6370	111/9512	0.720721	1.07622	1.15001	0.146866	0.197901	0.0716275	MAPK14/PRKACB/PIK3CD/MAD2L1/MAPK12/MAP2K1/CPEB1/ANAPC5/CDC25B/CCNA2/AKT2/AURKA/ANAPC16/ADCY2/FZR1/GNAI2/BRAF/PIK3R2/HSP90AA1/CDK2/IGF1R/MAPK1/ADCY6/RPS6KA2/HSP90AB1/GNAI1/ADCY8/ANAPC4/RPS6KA1/MAD1L1/P3R3URF-PIK3R3/INS/CCNB3/PGR/CCNB2/RPS6KA6/PIK3R1/MAD2L2/CCNA1/CDC23/MAPK11/CCNB1/CPEB2/ARAF/CDC16/CDC27/CPEB4/MAPK13/PLK1/SPDYA/RAF1/ADCY7/CPEB3/PDE3B/ANAPC7/ADCY1/MOS/MAPK3/PKMYT1/PIK3CB/PIK3CA/ANAP…	80
Genetic Information Processing	Translation	hsa03015	mRNA surveillance pathway	74/6370	103/9512	0.718447	1.07282	1.05798	0.170628	0.229035	0.0828962	UPF3B/SRRM1/PABPC1L/NUDT21/TARDBP/DDX19B/PPP2R2A/PPP2R1B/PAPOLA/MSI1/PAPOLG/WDR82/PPP2R5D/NCBP2/PPP2R5E/PNN/RNPS1/UPF1/RBM8A/PABPC1/WDR33/CPSF6/CSTF3/CPSF4/ACIN1/PPP2R5A/CPSF3/CPSF2/CASC3/PPP2CA/GSPT1/PPP2R5C/SSU72/RNGTT/MSI2/CPSF1/DDX39B/HBS1L/FUS/MAGOHB/SMG5/FIP1L1/GLE1/PPP2R3C/ETF1/PPP1CB/PCF11/CSTF1/PABPN1/PYM1/SMG1/PPP2R5B/NXF1/PELO/PPP2R2C/SAP18/PABPC4/SYMPK/SMG7/NXT2/CLP1/UPF3A/RNMT/DAZAP1…	74
Organismal Systems	Digestive system	hsa04972	Pancreatic secretion	76/6370	106/9512	0.716981	1.07063	1.04119	0.174629	0.233508	0.084515	ATP1A1/SLC26A3/PRKCG/ATP2A2/ATP2B1/PRKCB/RAP1B/PLA2G3/PLA2G1B/AMY1A/LOC124905666/LOC124905668/LOC128966568/LOC128966570/CPA2/ATP1A2/CA2/GNAQ/ITPR2/ATP1B1/SLC4A4/AMY2B/ADCY2/ITPR1/PLA2G12B/ATP1B3/CLCA4/CEL/RAB3D/ATP1A3/ATP2A1/CPA1/CHRM3/ATP2B3/ADCY6/SLC4A2/AMY2A/ADCY8/ATP1B2/CPB2/PRKCA/CFTR/RAB11A/PRSS1/GNAS/ATP2B4/CPB1/CCKAR/ATP1B4/KCNQ1/ADCY7/ATP2A3/TRPC1/ITPR3/ATP2B2/SLC9A1/RAB8A/PLCB3/CTRL/ADC…	76
Metabolism	Glycan biosynthesis and metabolism	hsa00512	Mucin type O-glycan biosynthesis	27/6370	36/9512	0.75	1.11994	1.02653	0.19965	0.265946	0.0962555	GALNT2/GALNT9/GALNT8/GALNT4/GALNT6/GALNT14/GCNT4/C1GALT1C1/ST3GAL1/GALNTL6/GALNT17/B3GNT3/ST6GALNAC1/GALNT16/GALNT12/GALNT7/ST6GALNAC3/GALNT18/GCNT3/GALNT1/C1GALT1/GALNT11/GALNT13/GALNT10/ST6GALNAC4/ST6GALNAC2/ST3GAL2	27
Human Diseases	Drug resistance: antineoplastic	hsa01524	Platinum drug resistance	54/6370	75/9512	0.72	1.07514	0.930171	0.211314	0.280413	0.101492	ATM/PIK3CD/ATP7A/CASP9/MAP3K5/BCL2L1/AKT2/SLC31A1/ABCC2/XIAP/GSTT2B/CASP3/MSH2/PIK3R2/PDPK1/BAX/APAF1/MGST1/GSTO1/TOP2A/MLH1/ERBB2/MAPK1/GSTM3/ERCC1/MDM2/TOP2B/P3R3URF-PIK3R3/TP53/XPA/PIK3R1/GSTA1/FAS/BIRC2/BAD/ATP7B/CASP8/REV3L/MSH3/POLH/MAPK3/MGST2/PIK3CB/PIK3CA/BIRC5/CDKN1A/BCL2/CYCS/FASLG/MGST3/GSTP1/FADD/MSH6/AKT3	54
Metabolism	Carbohydrate metabolism	hsa00052	Galactose metabolism	24/6370	32/9512	0.75	1.11994	0.967619	0.220637	0.290575	0.10517	GALE/B4GALT1/UGP2/AKR1B1/PFKP/G6PC1/PFKM/PGM2/G6PC3/GALK1/GLA/GLB1/HKDC1/HK1/GALM/PFKL/LCT/GCK/GALT/GANC/B4GALT2/GAA/HK2/MGAM2	24
Cellular Processes	Cell growth and death	hsa04215	Apoptosis - multiple species	24/6370	32/9512	0.75	1.11994	0.967619	0.220637	0.290575	0.10517	CASP9/BCL2L1/SEPTIN4/DIABLO/XIAP/CASP3/TNFRSF1A/BAX/APAF1/BIRC2/BOK/BIRC7/CASP8/HTRA2/BIRC6/BIRC5/MAPK9/BECN1/NGFR/BCL2/CASP7/CYCS/MAPK10/FADD	24
Organismal Systems	Digestive system	hsa04970	Salivary secretion	69/6370	97/9512	0.71134	1.06221	0.876809	0.222688	0.292173	0.105748	PRKACB/ATP1A1/PRKCG/ADRB1/ATP2B1/CST1/PRKCB/AMY1A/LOC124905666/LOC124905668/LOC128966568/LOC128966570/ATP1A2/ADRA1B/GNAQ/ITPR2/ATP1B1/GUCY1A1/AMY2B/TRPV6/ADCY2/ITPR1/CALM2/ATP1B3/ATP1A3/CHRM3/ATP2B3/ADRA1D/DMBT1/ADRA1A/ADCY6/SLC4A2/AMY2A/PRKG1/ADCY8/ATP1B2/PRKCA/GNAS/ATP2B4/ADRB3/ATP1B4/ADRB2/PRKG2/VAMP2/LYZ/MUC5B/CALML4/ADCY7/ITPR3/ATP2B2/SLC9A1/PLCB3/NOS1/ADCY1/MUC5AC/RYR3/ADCY3/BEST2/KCNMA1/KC…	69
Metabolism	Lipid metabolism	hsa00565	Ether lipid metabolism	37/6370	51/9512	0.72549	1.08334	0.849648	0.244731	0.319892	0.115781	PLPP2/PLA2G7/GDPD3/PLA2G3/PLA2G1B/ENPP2/LPCAT1/CHPT1/PLA2G12B/PLA2G4A/GDPD1/CEPT1/PAFAH1B1/PLA2G4C/PLD2/LPCAT4/PAFAH1B2/UGT8/TMEM86B/ENPP6/PEDS1/AGPS/TMEM86A/LPCAT2/PLPP1/PLD1/PLA2G4D/PAFAH1B3/PLPP3/SELENOI/PLA2G6/GAL3ST1/PLD3/PLA2G12A/PLA2G4E/PLB1/PLA2G10	37
Organismal Systems	Endocrine system	hsa04915	Estrogen signaling pathway	97/6370	139/9512	0.697842	1.04205	0.711104	0.269642	0.351138	0.12709	KRT17/PRKACB/PIK3CD/HSP90B1/ESR1/HRAS/MAP2K2/MAP2K1/SRC/FKBP4/PRKCD/AKT2/GNAQ/ITPR2/EGFR/KRT14/ADCY2/ITPR1/CALM2/CREB3L1/ESR2/GABBR1/GNAO1/GNAI2/MMP2/NCOA2/PIK3R2/NCOA1/KRT27/CREB3/HSPA1L/ATF2/HSP90AA1/GRM1/MAPK1/ADCY6/FKBP5/HSP90AB1/GNAI1/HBEGF/FOS/ADCY8/P3R3URF-PIK3R3/RARA/PGR/KRT16/HSPA8/GRB2/ATF4/NRAS/PIK3R1/OPRM1/EBAG9/MMP9/GNAS/POMC/JUN/KRT13/CREB1/TGFA/CREB3L3/CTSD/KCNJ6/CALML4/RAF1/ADCY7/…	97
Metabolism	Amino acid metabolism	hsa00350	Tyrosine metabolism	27/6370	37/9512	0.72973	1.08967	0.778093	0.277845	0.360475	0.130469	GOT2/DCT/ALDH3B1/AOC2/COMT/DDC/MAOB/ADH4/GSTZ1/TYRP1/TH/FAHD1/TPO/TYR/GOT1/HPD/GOT1L1/IL4I1/HGD/DBH/TAT/MIF/AOX1/ADH5/ADH1B/ADH1A/FAH	27
Metabolism	Energy metabolism	hsa00910	Nitrogen metabolism	13/6370	17/9512	0.764706	1.1419	0.833737	0.290147	0.375042	0.135741	CA4/GLUD1/CA2/CA13/CPS1/CA8/CA7/CA12/CA6/CA14/GLUL/CA5B/CA9	13
Human Diseases	Infectious disease: parasitic	hsa05146	Amoebiasis	72/6370	103/9512	0.699029	1.04382	0.63672	0.300602	0.387122	0.140113	PRKACB/LAMB2/COL4A4/PIK3CD/COL4A3/PRKCG/PTK2/FN1/ACTN1/RAB5A/PRKCB/GNA11/GNAQ/COL1A1/SERPINB6/C9/GNA15/ITGB2/CASP3/PIK3R2/TGFB3/TLR4/COL1A2/RAB7A/LAMA4/GNA14/RAB7B/RAB5C/NOS2/TGFB2/C8G/IL12B/P3R3URF-PIK3R3/TGFB1/LAMC1/TLR2/PIK3R1/LAMB4/PRKCA/ARG2/C8A/C8B/HSPB1/GNAS/VCL/LAMB1/COL4A6/COL4A5/COL4A1/SERPINB9/ARG1/LAMA5/PRDX1/LAMC3/PLCB3/ADCY1/PIK3CB/PIK3CA/GNAL/IL10/PLCB2/LOC102723407/RELA/IL1B/LAMA2…	72
Metabolism	Amino acid metabolism	hsa00360	Phenylalanine metabolism	6370-12-01	16/9512	0.75	1.11994	0.683633	0.348422	0.447056	0.161806	GOT2/ALDH3B1/AOC2/DDC/PAH/MAOB/GOT1/HPD/GOT1L1/IL4I1/TAT/MIF	12
Metabolism	Amino acid metabolism	hsa00340	Histidine metabolism	16/6370	22/9512	0.727273	1.086	0.574983	0.37313	0.477005	0.172645	CNDP2/ASPA/AMDHD1/HNMT/ALDH3B1/HAL/ALDH7A1/MAOB/ALDH2/ALDH3A2/ALDH9A1/AOC1/CNDP1/UROC1/HDC/CARNMT1	16
Organismal Systems	Development and regeneration	hsa04380	Osteoclast differentiation	98/6370	143/9512	0.685315	1.02335	0.400508	0.381382	0.485775	0.17582	SPI1/MAPK14/PIK3CD/MITF/FHL2/BTK/PPP3CA/ATP2A2/CAMK4/NFKBIA/NCF2/STAT1/MAPK12/MAP2K1/SYK/MAP2K7/AKT2/FYN/CHUK/ITPR2/ITPR1/PPP3CC/FOSL1/IRF9/IKBKG/TGFBR1/PIK3R2/CYBA/TNFRSF1A/ACP5/TYK2/MAP3K7/ATP2A1/JAK1/TAB2/SOCS3/TGFB2/MAPK1/TRAF6/CALCR/TRAF2/STAT2/FOS/PPARG/NCF1/P3R3URF-PIK3R3/TGFBR2/TGFB1/NFATC1/LCP2/TAB1/GRB2/SOCS1/PIK3R1/NFKB2/CTSK/FOSL2/NCF4/BLNK/JUN/ITGB3/MAPK11/CREB1/CSF1R/FOSB/MAP3K14/MA…	98
Organismal Systems	Immune system	hsa04659	Th17 cell differentiation	75/6370	109/9512	0.688073	1.02747	0.410624	0.382971	0.486025	0.17591	MAPK14/RXRB/TBX21/RXRG/PPP3CA/NFKBIA/HIF1A/STAT1/SMAD2/MAPK12/IRF4/SMAD3/JAK3/CHUK/SMAD4/PPP3CC/ZAP70/STAT6/GATA3/IKBKG/TGFBR1/JAK2/STAT5B/AHR/TYK2/JAK1/STAT3/HSP90AA1/MAPK1/HSP90AB1/NFKBIB/FOS/HLA-DPA1/RORA/PRKCQ/TGFBR2/RARA/TGFB1/RXRA/NFATC1/PLCG1/HLA-DMB/IL17A/JUN/IL17F/MAPK11/IL23R/MTOR/EBI3/IL2RG/STAT5A/FOXP3/MAPK13/NFKBIE/PPP3R2/IL21R/MAPK3/HLA-DRA/IL2RB/HLA-DOA/NFATC3/CD247/MAPK9/IKBKB/NFA…	75
Organismal Systems	Excretory system	hsa04966	Collecting duct acid secretion	20/6370	28/9512	0.714286	1.06661	0.502553	0.389978	0.493124	0.17848	CA2/ATP6V1D/SLC4A1/ATP6V1E1/ATP6V0A1/TCIRG1/ATP6V1G1/CLCNKB/ATP6V1C1/ATP6V1A/ATP6V0A2/ATP6V0C/ATP6V1B2/ATP6V1F/ATP6V0E2/SLC12A7/ATP6V0D1/ATP6V1C2/ATP6V0E1/ATP6V0A4	20
Human Diseases	Infectious disease: bacterial	hsa05134	Legionellosis	39/6370	56/9512	0.696429	1.03994	0.426822	0.393922	0.496313	0.179634	C3/CASP9/NFKBIA/CLK1/EEF1A2/CASP1/HSF1/MYD88/ARF1/ITGB2/CASP3/TLR4/VCP/APAF1/HSPA1L/BNIP3/RAB1A/SEC22B/SAR1A/IL12B/HBS1L/HSPA8/TLR2/NFKB2/EEF1A1/PYCARD/TLR5/EEF1G/HSPD1/RAB1B/CASP8/BCL2L13/CLK4/CASP7/CYCS/RELA/IL1B/SAR1B/NFKB1	39
Human Diseases	Infectious disease: viral	hsa05162	Measles	95/6370	139/9512	0.683453	1.02057	0.347779	0.402283	0.505024	0.182787	PIK3CD/CASP9/NFKBIA/EIF2S1/STAT1/BCL2L1/MYD88/JAK3/AKT2/CHUK/ADAR/CSNK2A2/MX1/CBLB/IRF9/RCHY1/IKBKG/GSK3B/CASP3/TP73/PIK3R2/IFIH1/STAT5B/TLR4/TYK2/MAP3K7/BAX/JAK1/APAF1/TAB2/HSPA1L/TRAF3/STAT3/IRAK1/CDK2/CCND3/TNFAIP3/TRAF6/MSN/CDKN1B/NFKBIB/STAT2/FOS/IL12B/P3R3URF-PIK3R3/TP53/TRADD/EIF3H/HSPA8/TLR2/PIK3R1/RACK1/JUN/FAS/TLR9/RAB9A/IRF7/CCND2/IL2RG/BAD/STAT5A/CASP8/EIF2AK3/EIF2AK2/TLR7/MAVS/CDK6/I…	95
Organismal Systems	Digestive system	hsa04975	Fat digestion and absorption	30/6370	43/9512	0.697674	1.0418	0.391165	0.416557	0.52107	0.188594	PLPP2/GOT2/SLC27A1/FABP2/ACAT2/MTTP/PLA2G3/PLA2G1B/APOA1/PLA2G12B/SLC27A4/CEL/DGAT2/MOGAT2/FABP1/APOA4/APOB/CD36/ACAT1/PLPP1/DGAT1/PLPP3/ABCG8/ABCG5/PLA2G12A/ABCA1/PLA2G10/NPC1L1/AGPAT2/SCARB1	30
Metabolism	Metabolism of cofactors and vitamins	hsa00860	Porphyrin metabolism	32/6370	46/9512	0.695652	1.03878	0.375413	0.420391	0.523987	0.18965	FECH/UGT1A9/UROD/FTH1/HMBS/CP/UGT2B15/FTL/ALAS1/HEPHL1/UROS/HMOX1/HCCS/COX10/ALAS2/UGT2A1/HMOX2/BLVRA/EPRS1/CPOX/GUSB/MMAB/FXN/COX15/UGT1A8/UGT2A2/BLVRB/UGT1A7/UGT1A1/ALAD/PPOX/EARS2	32
Metabolism	Metabolism of cofactors and vitamins	hsa00770	Pantothenate and CoA biosynthesis	15/6370	21/9512	0.714286	1.06661	0.435063	0.430087	0.534165	0.193334	PANK2/ENPP1/PANK1/DPYD/UPB1/CSAD/ALDH2/ALDH3A2/PPCDC/AASDHPPT/COASY/BCAT1/BCAT2/PPCS/DPYS	15
Organismal Systems	Digestive system	hsa04978	Mineral absorption	42/6370	61/9512	0.688525	1.02814	0.313918	0.435573	0.53906	0.195105	SLC40A1/ATP1A1/SLC26A3/ATP7A/SLC8A3/SLC30A1/ATP2B1/FTH1/SLC8A2/ATP1A2/SLC34A2/ATP1B1/SLC8A1/SLC5A1/SLC31A1/TRPV6/ATP1B3/TF/ATP1A3/FTL/SLC6A19/ATP2B3/SLC11A2/SLC46A1/HEPHL1/HMOX1/SLC34A1/ATP1B2/SLC9A3/ATP2B4/ATP1B4/SLC26A6/HMOX2/ATP7B/SLC39A4/CLCN2/STEAP2/ATP2B2/ATOX1/CYBRD1/VDR/TRPM6	42
Metabolism	Carbohydrate metabolism	hsa00650	Butanoate metabolism	19/6370	27/9512	0.703704	1.05081	0.376402	0.441133	0.544012	0.196898	ECHS1/ACSM3/ABAT/ACAT2/AACS/OXCT1/GAD2/HMGCL/GAD1/HADH/ACADS/ACAT1/HADHA/BDH1/L2HGDH/EHHADH/ALDH5A1/HMGCLL1/HMGCS1	19
Organismal Systems	Immune system	hsa04610	Complement and coagulation cascades	60/6370	88/9512	0.681818	1.01812	0.243206	0.453541	0.557344	0.201723	C3/ITGAX/F3/MASP2/FGB/F9/CLU/C4A/C4A_2/C9/ITGB2/FGA/BDKRB1/C5/SERPIND1/KNG1/PLG/SERPINE2/C3AR1/C8G/TFPI/F2/F13A1/CPB2/FGG/PROC/PLAU/C8A/C8B/CFD/C5AR1/C7/SERPINC1/BDKRB2/C1QB/C1QA/VTN/CFB/F5/SERPINE1/C6/SERPING1/F2R/SERPINF2/PLAT/PROS1/MASP1/VWF/F2RL3/F2RL2/F10/SERPINA1/C4BPA/THBD/C1QC/CFI/C1S/CFH/F7/F13B	60
Human Diseases	Infectious disease: bacterial	hsa05133	Pertussis	53/6370	78/9512	0.679487	1.01464	0.1849	0.47987	0.58763	0.212685	MAPK14/C3/ITGA5/MAPK12/CASP1/MYD88/CFL2/CALM2/C4A/C4A_2/ITGB2/GNAI2/CASP3/TLR4/C5/CFL1/ITGB1/IRAK1/NOS2/MAPK1/TRAF6/GNAI1/FOS/IL12B/NOD1/PYCARD/IRF1/JUN/C1QB/C1QA/MAPK11/IRF8/SERPING1/MAPK13/CALML4/MAPK3/TIRAP/IRF3/MAPK9/IL10/NLRP3/C4BPA/CASP7/RHOA/C1QC/RELA/IL1B/C1S/IRAK4/CALM1/TICAM1/MAPK10/NFKB1	53
Organismal Systems	Digestive system	hsa04976	Bile secretion	61/6370	90/9512	0.677778	1.01209	0.164099	0.484475	0.590405	0.213689	SLC2A1/PRKACB/ATP1A1/SLC4A5/UGT1A9/ATP1A2/AQP4/ABCB4/CA2/UGT2B15/ATP1B1/SLC4A4/SLC5A1/ABCC2/ADCY2/SLC10A2/KCNN2/CYP3A4/ATP1B3/ABCG2/ATP1A3/NCEH1/AQP1/ADCY6/SLC4A2/LDLR/SLC10A1/ADCY8/ATP1B2/RXRA/SLC9A3/UGT2A1/CFTR/EPHX1/GNAS/NR0B2/AQP8/SLC51A/HMGCR/ATP1B4/AQP9/SLC22A7/NR1H4/ABCC4/ADCY7/ABCG8/ABCG5/SLC9A1/CYP7A1/ADCY1/ABCB11/ADCY3/UGT1A8/ADCY5/UGT2A2/ABCC3/UGT1A7/UGT1A1/PRKACA/ADCY9/SCARB1	61
Organismal Systems	Immune system	hsa04658	Th1 and Th2 cell differentiation	63/6370	93/9512	0.677419	1.01156	0.159453	0.485519	0.590405	0.213689	MAPK14/DLL3/TBX21/PPP3CA/NFKBIA/STAT1/MAPK12/JAK3/DLL1/CHUK/JAG1/JAG2/PPP3CC/ZAP70/MAF/STAT6/GATA3/IKBKG/JAK2/STAT5B/TYK2/JAK1/MAPK1/STAT4/NFKBIB/FOS/HLA-DPA1/IL12B/PRKCQ/NFATC1/PLCG1/HLA-DMB/NOTCH2/JUN/MAPK11/RBPJ/NOTCH1/NOTCH3/IL12RB2/RUNX3/IL2RG/STAT5A/MAPK13/NFKBIE/PPP3R2/DLL4/MAPK3/RBPJL/HLA-DRA/IL2RB/HLA-DOA/NFATC3/MAML1/CD247/MAPK9/IKBKB/MAML3/NFATC2/RELA/HLA-DQA1/LCK/MAPK10/NFKB1	63
Metabolism	Lipid metabolism	hsa00120	Primary bile acid biosynthesis	6370-12-01	17/9512	0.705882	1.05406	0.31763	0.488282	0.591703	0.214159	CYP46A1/CYP7B1/SCP2/ACOT8/CYP39A1/CYP27A1/HSD3B7/CYP8B1/AMACR/CYP7A1/CH25H/HSD17B4	12
Organismal Systems	Endocrine system	hsa04614	Renin-angiotensin system	16/6370	23/9512	0.695652	1.03878	0.265135	0.493004	0.595358	0.215482	ATP6AP2/THOP1/CMA1/AGT/ACE2/AGTR1/NLN/AGTR2/ANPEP/PRCP/REN/ENPEP/PREP/ACE/CTSA/LNPEP	16
Human Diseases	Immune disease	hsa05340	Primary immunodeficiency	26/6370	38/9512	0.684211	1.0217	0.190812	0.500666	0.602525	0.218076	ADA/ORAI1/BTK/JAK3/AICDA/ZAP70/RFXANK/IKBKG/TAP2/CD79A/BLNK/DCLRE1C/RAG2/RAG1/IL2RG/CD40/AIRE/RFX5/PTPRC/RFXAP/IL7R/TAP1/CIITA/UNG/LOC102723407/LCK	26
Human Diseases	Infectious disease: viral	hsa05168	Herpes simplex virus 1 infection	123/6370	183/9512	0.672131	1.00366	0.0711735	0.506712	0.606534	0.219527	DAXX/C3/PIK3CD/CASP9/NFKBIA/EIF2S1/STAT1/ITGA5/POU2F1/SRSF9/SRC/SYK/BCL2L1/CD74/LTA/MYD88/AKT2/CHUK/HCFC1/SRSF6/EIF2B4/B2M/TLR3/IRF9/IKBKG/TRAF5/SRSF1/CASP3/PIK3R2/EIF2B3/IFIH1/TNFRSF1A/JAK2/POU2F2/TYK2/PTPN11/MAP3K7/BAX/JAK1/C5/APAF1/TAB2/CGAS/TRAF3/SRSF3/SOCS3/IRAK1/TSC1/SRSF5/TRAF6/TRAF2/SRPK1/STAT2/HLA-DPA1/TAP2/IL12B/P3R3URF-PIK3R3/TP53/TRADD/TAB1/TLR2/PIK3R1/EIF2B2/HLA-DMB/FAS/PPP1CB/TLR9/B…	123
Metabolism	Metabolism of other amino acids	hsa00480	Glutathione metabolism	40/6370	59/9512	0.677966	1.01237	0.135732	0.507473	0.606534	0.219527	IDH2/GPX2/ODC1/SMS/GCLC/GPX8/LANCL1/RRM1/PGD/GSTT2B/GGT1/GCLM/GSR/GSTK1/RRM2/MGST1/GSTO1/IDH1/GSTM3/RRM2B/ANPEP/GSS/TXNDC12/GSTA1/GPX3/PRDX6/OPLAH/GGT5/CHAC2/SRM/LAP3/GPX4/CHAC1/G6PD/MGST2/GGCT/NAT8/GPX7/MGST3/GSTP1	40
Human Diseases	Infectious disease: parasitic	hsa05140	Leishmaniasis	53/6370	79/9512	0.670886	1.0018	0.0228786	0.543965	0.647931	0.23451	MAPK14/C3/PTGS2/NFKBIA/NCF2/STAT1/MAPK12/EEF1A2/PRKCB/MYD88/ITGB2/CYBA/JAK2/TGFB3/TLR4/MAP3K7/JAK1/TAB2/ITGB1/IRAK1/NOS2/TGFB2/MAPK1/TRAF6/NFKBIB/FOS/HLA-DPA1/IL12B/NCF1/TGFB1/MARCKSL1/TAB1/TLR2/EEF1A1/NCF4/HLA-DMB/JUN/MAPK11/CYBB/MAPK13/MAPK3/HLA-DRA/HLA-DOA/ELK1/IL10/PTPN6/LOC102723407/RELA/IL1B/IRAK4/HLA-DQA1/ITGA4/NFKB1	53
Organismal Systems	Digestive system	hsa04981	Folate transport and metabolism	21/6370	31/9512	0.677419	1.01156	0.0917589	0.54807	0.649644	0.23513	DHFR/BHMT/ABCC2/ABCG2/MTHFD1/SLC46A1/SLC19A1/TYMS/FPGS/SHMT1/MTHFR/SLCO2B1/SLC22A6/ABCC4/ABCC5/ABCC3/FOLR2/SHMT2/MTHFS/ABCC1/MTR	21
Metabolism	Metabolism of cofactors and vitamins	hsa00790	Folate biosynthesis	19/6370	28/9512	0.678571	1.01328	0.100172	0.549126	0.649644	0.23513	DHFR/SPR/AKR1B1/ALPL/PAH/TPH1/TH/PCBD1/CBR1/GGH/QDPR/FPGS/PTS/ALPI/TPH2/GCH1/MOCS2/MOCS1/GPHN	19
Organismal Systems	Immune system	hsa04662	B cell receptor signaling pathway	60/6370	91/9512	0.659341	0.98456	-0.210714	0.63066	0.743583	0.26913	PIK3CD/BTK/PPP3CA/NFKBIA/HRAS/MAP2K2/BLK/MAP2K1/SYK/PRKCB/AKT2/CHUK/PPP3CC/IKBKG/GSK3B/PIK3R2/CD81/MAPK1/NFKBIB/FOS/LYN/P3R3URF-PIK3R3/NFATC1/CD79A/RAC2/GRB2/NRAS/PIK3R1/CD22/DAPP1/BLNK/JUN/VAV2/CARD11/VAV3/RAF1/SOS2/NFKBIE/PLCG2/PPP3R2/MAPK3/INPP5D/RAC1/PIK3CB/PIK3CA/NFATC3/BCL10/MALT1/RASGRP3/PIK3AP1/IKBKB/NFATC2/PTPN6/RAC3/LOC102723407/RELA/SOS1/INPPL1/AKT3/NFKB1	60
Organismal Systems	Immune system	hsa04062	Chemokine signaling pathway	127/6370	193/9512	0.658031	0.982605	-0.347621	0.667015	0.783799	0.283685	PRKACB/GNB3/PIK3CD/GNG12/PTK2/NFKBIA/HRAS/STAT1/CXCR3/MAP2K1/SRC/PRKCB/RAP1B/PRKCD/GNG3/JAK3/CXCR5/PARD3/GNGT2/AKT2/GNAQ/ARRB2/CHUK/ADCY2/WAS/GSK3A/IKBKG/GNAI2/ITK/BRAF/PIK3CG/GSK3B/PIK3R2/JAK2/GNB4/STAT5B/GRK7/STAT3/PTK2B/FOXO3/GNG13/TIAM1/MAPK1/ADCY6/CRKL/NFKBIB/GNAI1/STAT2/LYN/ADCY8/GRK6/NCF1/P3R3URF-PIK3R3/GNB2/GNGT1/CXCL12/RAC2/GRB2/NRAS/PLCG1/PIK3R1/GNG7/CCR6/GNG5/CXCR4/GNG8/ARRB1/PRKCZ/CCR…	127
Organismal Systems	Immune system	hsa04622	RIG-I-like receptor signaling pathway	47/6370	72/9512	0.652778	0.97476	-0.306088	0.671084	0.785934	0.284458	MAPK14/NFKBIA/DDX3X/MAPK12/RIPK1/CHUK/ADAR/IKBKG/IFIH1/MAP3K7/TRAF3/ATG5/TRAF6/NFKBIB/TRAF2/IL12B/TRADD/IRF7/MAPK11/CASP8/MAPK13/OTUD5/CYLD/TBKBP1/TKFC/TANK/ATG12/MAVS/IKBKE/NLRX1/IRF3/MAPK9/IKBKB/ISG15/DHX58/STING1/MAP3K1/RELA/ZNFX1/PIN1/SIKE1/AZI2/MAPK10/FADD/TBK1/TRIM25/NFKB1	47
Organismal Systems	Immune system	hsa04620	Toll-like receptor signaling pathway	71/6370	109/9512	0.651376	0.972667	-0.408643	0.698184	0.814937	0.294955	MAPK14/PIK3CD/NFKBIA/STAT1/MAPK12/MAP2K2/RIPK1/MAP2K1/MAP2K7/MYD88/AKT2/CHUK/TLR3/IRF9/IKBKG/PIK3R2/TLR4/TYK2/MAP3K7/JAK1/TAB2/TRAF3/IRAK1/MAPK1/TRAF6/STAT2/FOS/IL12B/P3R3URF-PIK3R3/TAB1/TLR2/PIK3R1/CTSK/JUN/TLR5/TLR9/IRF7/IRF5/MAPK11/CD40/CASP8/MAPK13/MAP3K8/MAP2K4/TLR7/CCL3L1/CCL3L3/MAPK3/IKBKE/TLR8/TIRAP/RAC1/PIK3CB/PIK3CA/IRF3/MAPK9/IFNAR1/IKBKB/CXCL11/TOLLIP/RELA/IL1B/MAP2K6/IRAK4/TLR1/TICAM…	71
Metabolism	Glycan biosynthesis and metabolism	hsa00603	Glycosphingolipid biosynthesis - globo and isoglobo series	6370-10-01	16/9512	0.625	0.933281	-0.380293	0.746139	0.868008	0.314164	ABO/GBGT1/FUT9/HEXB/GLA/ST3GAL1/HEXA/ST8SIA1/NAGA/ST3GAL2	10
Genetic Information Processing	Translation	hsa00970	Aminoacyl-tRNA biosynthesis	42/6370	66/9512	0.636364	0.95025	-0.577461	0.762935	0.884599	0.320169	HARS1/MTFMT/IARS1/SARS1/MARS2/QARS1/WARS2/TARS1/FARSB/LARS1/RARS2/QRSL1/SEPSECS/MARS1/YARS1/CARS1/GATB/IARS2/PARS2/VARS1/RARS1/VARS2/GARS1/EPRS1/DARS2/NARS1/AARS1/DARS1/AARS2/LARS2/TARS2/YARS2/CARS2/FARS2/TARS3/NARS2/FARSA/WARS1/PSTK/SARS2/EARS2/KARS1	42
Environmental Information Processing	Signaling molecules and interaction	hsa04514	Cell adhesion molecule (CAM) interaction	103/6370	160/9512	0.64375	0.961279	-0.703281	0.785673	0.907947	0.328619	CNTN2/SDC2/LRRC4/CD276/OCLN/CLDN12/LRRC4B/PTPRF/ITGAV/NRCAM/NECTIN3/SLITRK2/L1CAM/NCAM1/SELP/CLDN7/CLDN5/NTNG1/CDH4/CLDN4/LRRC4C/ITGB2/IGSF11/F11R/NCAM2/CDH2/PTPRD/CLDN11/NEGR1/ITGB1/ALCAM/CLDN23/ITGB8/CADM1/HLA-DPA1/ITGA9/CDH1/CLDN15/MPZ/CD22/CLDN1/CLDN8/HLA-DMB/ITGA6/CXADR/NRXN3/ITGB7/CLDN2/CLDN19/CD226/CNTN1/CD99L2/CLDN34/CD40/NFASC/CADM3/CLDN10/CNTNAP2/JAM2/PTPRS/SDC4/PECAM1/GLG1/NRXN1/JAM3/N…	103
Human Diseases	Cardiovascular disease	hsa05416	Viral myocarditis	44/6370	70/9512	0.628571	0.938614	-0.733949	0.806514	0.928956	0.336223	PRF1/CASP9/EIF4G1/DMD/FYN/SGCE/ABL2/DAG1/ITGB2/CASP3/EIF4G2/CAV3/DTNA/HLA-DPA1/ABL1/ACTB/RAC2/SGCG/HLA-DMB/SNTB1/SSPN/CXADR/SNTB2/SGCB/CD40/CASP8/NOS1/SGCA/EIF4G3/HLA-DRA/RAC1/HLA-DOA/MYH7/RAC3/CYCS/LOC102723407/SNTA1/SGCD/ITGAL/LAMA2/CCND1/HLA-DQA1/LAMA1/CAV1	44
Organismal Systems	Immune system	hsa04657	IL-17 signaling pathway	60/6370	95/9512	0.631579	0.943105	-0.793522	0.817385	0.93838	0.339634	MAPK14/HSP90B1/TRAF4/PTGS2/NFKBIA/MAPK12/ANAPC5/IL17D/CHUK/USP25/FOSL1/IKBKG/TRAF5/MAPK4/GSK3B/SRSF1/CASP3/MAP3K7/TAB2/TRAF3/MAPK7/HSP90AA1/MAPK1/TNFAIP3/TRAF6/HSP90AB1/TRAF2/FOS/MAPK6/TRADD/ELAVL1/IL17A/CEBPB/MMP9/JUN/IL17F/MAPK11/FOSB/IL17RA/CASP8/MAPK13/MUC5B/TAB3/JUND/MUC5AC/MAPK3/IKBKE/MAPK9/IKBKB/TRAF3IP2/RELA/IL1B/IL17RC/CCL20/MMP13/MAPK15/MAPK10/FADD/TBK1/NFKB1	60
Human Diseases	Cancer: overview	hsa05206	MicroRNAs in cancer	207/6370	320/9512	0.646875	0.965946	-0.882307	0.827298	0.946646	0.342626	DICER1/TNXB/ATM/GLS2/PRKCE/PIK3CD/MARCKS/STMN1/PTGS2/PRKCG/SOX4/FGFR3/RASSF1/FOXP1/DNMT3A/HRAS/COMMD3-BMI1/ERBB3/ITGA5/MAP2K2/HNRNPK/MYC/MAP2K1/MCL1/PRKCB/VIM/EZH2/THBS1/CDC25B/BMPR2/ZEB1/EGFR/EFNA3/KIF23/HDAC1/SLC7A1/CASP3/PIK3R2/PAK4/EFNA1/TNR/EZR/FZD3/TNC/STAT3/MAPK7/TNN/ERBB2/TGFB2/HMOX1/MAPK1/CRKL/CDKN1B/DNMT1/EFNA2/MDM2/P3R3URF-PIK3R3/VEGFA/ABL1/TP53/IRS2/DDIT4/GRB2/SOCS1/PDGFB/NRAS/PLCG1/P…	207
Human Diseases	Infectious disease: bacterial	hsa05152	Tuberculosis	116/6370	182/9512	0.637363	0.951742	-0.935941	0.845048	0.960968	0.347809	MAPK14/NFYA/C3/ITGAX/HSPA9/CASP9/PPP3CA/STAT1/ATP6V1H/MAPK12/RAB5A/SRC/SYK/CD74/MYD88/NOD2/CAMK2B/AKT2/CTSS/CAMK2D/LAMP2/PPP3CC/CALM2/ATP6V0A1/RFXANK/TCIRG1/ITGB2/CASP3/TNFRSF1A/JAK2/TGFB3/TLR4/RAB7A/BAX/JAK1/APAF1/IRAK1/RAB5C/NOS2/TGFB2/LSP1/MAPK1/TRAF6/ARHGEF12/KSR1/ATP6V0B/HLA-DPA1/IL12B/TGFB1/ATP6V0A2/TRADD/CEBPG/ATP6V0C/TLR2/PLK3/MRC1/NFYB/HLA-DMB/CEBPB/TLR9/CYP27B1/MAPK11/CREB1/CAMK2A/CORO1…	116
Cellular Processes	Cell growth and death	hsa04217	Necroptosis	101/6370	159/9512	0.63522	0.948542	-0.931653	0.845321	0.960968	0.347809	PYGB/CHMP2B/PYGL/VDAC3/TNFRSF10B/TNFRSF10A/SLC25A5/STAT1/RIPK1/CHMP4B/CHMP4C/FTH1/CASP1/GLUD1/JAK3/CAMK2B/PYGM/VDAC2/CAMK2D/DNM1L/STAT6/TLR3/XIAP/IRF9/PLA2G4A/TRAF5/FTL/TNFRSF1A/JAK2/STAT5B/PARP1/TLR4/TYK2/BAX/JAK1/STAT3/HSP90AA1/SLC25A4/TNFAIP3/STAT4/HSP90AB1/H2AX/VPS4A/TRAF2/HMGB1/STAT2/RBCK1/PLA2G4C/PGAM5/TRADD/RNF103-CHMP3/PPID/CHMP5/PYCARD/CHMP7/FAS/BIRC2/VDAC1/CAPN1/H2AC12/H2AC17/CAMK2A/CHM…	101
Metabolism	Xenobiotics biodegradation and metabolism	hsa00983	Drug metabolism - other enzymes	50/6370	81/9512	0.617284	0.921759	-1.00688	0.869225	0.984933	0.356483	UCKL1/NAT1/UCK2/UGT1A9/IMPDH2/HPRT1/DPYD/UPB1/UGT2B15/UMPS/RRM1/CYP3A4/NME6/GSTT2B/CMPK1/RRM2/MGST1/GSTO1/UCK1/TPMT/GSTM3/IMPDH1/RRM2B/CDA/UPP2/UGT2A1/GSTA1/UPP1/CES2/TK2/XDH/NME7/ITPA/GUSB/MGST2/DPYS/GMPS/NME4/UGT1A8/UGT2A2/UGT1A7/UGT1A1/NME1-NME2/TYMP/NME3/TK1/MGST3/DUT/GSTP1/NME2	50
Human Diseases	Infectious disease: parasitic	hsa05143	African trypanosomiasis	22/6370	37/9512	0.594595	0.887878	-0.972929	0.873584	0.98667	0.357112	PRKCG/PRKCB/MYD88/GNAQ/APOA1/THOP1/LAMA4/KNG1/IDO2/IL12B/PRKCA/FAS/TLR9/VCAM1/PLCB3/F2RL1/IL10/PLCB2/LOC102723407/IL1B/FASLG/PLCB4	22
Organismal Systems	Immune system	hsa04623	Cytosolic DNA-sensing pathway	51/6370	83/9512	0.614458	0.917539	-1.07432	0.882398	0.993409	0.359551	NFKBIA/RIPK1/MEFV/CASP1/CHUK/POLR3GL/ADAR/POLR3F/IKBKG/G3BP1/CASP3/CGAS/POLR3G/POLR2E/NFKBIB/POLR2F/POLR3E/POLR1D/POLR3K/POLR2H/POLR1C/PYCARD/GSDME/IRF7/POLR3C/CASP8/POLR2L/POLR3B/MAVS/IKBKE/SAMHD1/DNASE2/POLR2K/ZDHHC11/IRF3/ZDHHC1/DNASE2B/ZCCHC3/IKBKB/NLRP3/STING1/CASP7/RELA/IL1B/DDX41/POLR3A/POLR3H/FADD/TBK1/POLR3D/NFKB1	51
Metabolism	Lipid metabolism	hsa00592	alpha-Linolenic acid metabolism	15/6370	26/9512	0.576923	0.86149	-1.00694	0.88642	0.994729	0.360028	ACAA1/PLA2G3/PLA2G1B/ACOX1/PLA2G12B/PLA2G4A/FADS2/PLA2G4C/ACOX3/PLA2G4D/PLA2G6/PLA2G12A/PLA2G4E/PLB1/PLA2G10	15
Metabolism	Carbohydrate metabolism	hsa00053	Ascorbate and aldarate metabolism	18/6370	31/9512	0.580645	0.867048	-1.05567	0.892163	0.997964	0.3612	MIOX/UGT1A9/UGT2B15/ALDH7A1/UGDH/ALDH2/ALDH3A2/ALDH9A1/UGT2A1/AKR1A1/HSD17B14/GUSB/KL/UGT1A8/UGT2A2/UGT1A7/UGT1A1/RGN	18
Metabolism	Carbohydrate metabolism	hsa00040	Pentose and glucuronate interconversions	21/6370	36/9512	0.583333	0.871062	-1.10357	0.898208	1	0.361936	CRYL1/CRPPA/RPE/UGP2/AKR1B1/UGT1A9/UGT2B15/DHDH/UGDH/FGGY/UGT2A1/XYLB/AKR1A1/SORD/GUSB/DCXR/KL/UGT1A8/UGT2A2/UGT1A7/UGT1A1	21
Metabolism	Glycan biosynthesis and metabolism	hsa00601	Glycosphingolipid biosynthesis - lacto and neolacto series	16/6370	28/9512	0.571429	0.853285	-1.10697	0.902578	1	0.361936	B4GALT1/B3GNT5/ABO/ST3GAL3/FUT9/ST3GAL4/B3GNT3/FUT7/B3GNT2/B4GALT3/B4GALNT2/B3GALT1/B4GALT2/ST8SIA1/B3GALT2/B4GALT4	16
Human Diseases	Substance dependence	hsa05034	Alcoholism	120/6370	191/9512	0.628272	0.938167	-1.22909	0.903465	1	0.361936	SLC29A2/PRKACB/ADORA2B/GNB3/HDAC8/GNG12/SLC6A3/GRIN3B/CAMK4/HRAS/MAP2K1/HDAC6/GNG3/GNGT2/DRD2/CALM2/SLC18A2/CAMKK1/HDAC1/CREB3L1/DDC/GNAO1/GNAI2/BRAF/BDNF/GNB4/CREB3/MAOB/ATF2/GNG13/GRIN1/MAPK1/CRH/H2AX/GRIN2B/TH/GNAI1/ADORA2A/H2BC21/GRIN2A/HAT1/GNB2/GNGT1/NPY/HDAC3/GRB2/ATF4/NRAS/GNG7/DRD1/H2BC17/GNG5/GNG8/GNAS/PPP1CB/H3-3B/H2AC12/H2AC17/H3C13/CREB1/SLC29A1/ARAF/GNB5/FOSB/CREB3L3/HDAC9/GNG2/CALM…	120
Human Diseases	Infectious disease: viral	hsa05164	Influenza A	108/6370	173/9512	0.624277	0.932202	-1.28135	0.91249	1	0.361936	PIK3CD/CASP9/TNFRSF10B/TNFRSF10A/RSAD2/NFKBIA/EIF2S1/SLC25A5/STAT1/MAP2K2/RAE1/MAP2K1/CASP1/PRKCB/MYD88/AKT2/CHUK/ADAR/TMPRSS4/MX1/TLR3/KPNA1/IRF9/IKBKG/CASP3/PIK3R2/IFIH1/TNFRSF1A/JAK2/TLR4/CPSF4/TYK2/BAX/JAK1/APAF1/TRAF3/PLG/SOCS3/KPNA7/SLC25A4/CCND3/MAPK1/NFKBIB/STAT2/HLA-DPA1/IL12B/P3R3URF-PIK3R3/TRADD/ACTB/KPNA2/PIK3R1/PRKCA/PYCARD/HNRNPUL1/FDPS/DNAJC3/DNAJB1/RAB11A/HLA-DMB/KPNA5/PRSS1/FAS/K…	108
Organismal Systems	Immune system	hsa04621	NOD-like receptor signaling pathway	118/6370	189/9512	0.624339	0.932293	-1.33864	0.920617	1	0.361936	MAPK14/GBP7/VDAC3/GPRC6A/NFKBIA/STAT1/YWHAE/MAPK12/RIPK1/MEFV/CASP1/BCL2L1/PRKCD/MYD88/NOD2/CHUK/MFN1/ITPR2/VDAC2/CASR/ITPR1/PANX1/IRGM/DNM1L/XIAP/IRF9/IKBKG/TRAF5/CYBA/TLR4/TYK2/MAP3K7/JAK1/TAB2/TRAF3/ATG5/HSP90AA1/ANTXR1/NAMPT/GABARAPL2/MAPK1/TNFAIP3/TRAF6/HSP90AB1/NFKBIB/TRAF2/TXN/STAT2/RBCK1/MAP1LC3A/GBP1/TXN2/GABARAP/TXNIP/NOD1/TAB1/GBP4/PYCARD/GABARAPL1/P2RX7/JUN/ERBIN/BIRC2/VDAC1/IRF7/MAPK…	118
Genetic Information Processing	Information processing in viruses	hsa03265	Virion - Ebolavirus, Lyssavirus and Morbillivirus	6370-06-01	9512-12-01	0.5	0.746625	-1.25047	0.936644	1	0.361936	NCAM1/CHRNA1/NPC1/NCAM2/NECTIN4/NGFR	6
Cellular Processes	Transport and catabolism	hsa04145	Phagosome	97/6370	159/9512	0.610063	0.910976	-1.61179	0.953693	1	0.361936	C3/SEC61A1/NCF2/TUBA1A/ITGAV/ITGA5/ATP6V1H/RAB5A/CTSL/THBS1/ATP6V1D/THBS3/ITGB5/COLEC11/CTSS/ATP6V1E1/DYNC1H1/LAMP2/ATP6V0A1/TCIRG1/ITGB2/CYBA/M6PR/SEC61G/TLR4/THBS4/RAB7A/HGS/ATP6V1G1/ITGB1/ATP6V1C1/RAB7B/RAB5C/SEC22B/TUBA4A/ATP6V0B/HLA-DPA1/CD36/TAP2/NCF1/ATP6V1A/ATP6V0A2/STX18/DYNC1LI2/ATP6V0C/CANX/ACTB/TLR2/TUBB/MRC1/TUBB2A/NCF4/HLA-DMB/TUBA8/ATP6V1B2/STX12/ITGB3/TUBA1B/ATP6V1F/TUBB1/SFTPD/CO…	97
Metabolism	Lipid metabolism	hsa00590	Arachidonic acid metabolism	36/6370	63/9512	0.571429	0.853285	-1.66353	0.961769	1	0.361936	TBXAS1/PTGS2/LTA4H/PLA2G3/PLA2G1B/HPGD/PLA2G12B/ALOX15B/PLA2G4A/GGT1/CYP2J2/PTGES/PTGR1/CYP2U1/PTGDS/PRXL2B/PLA2G4C/CBR1/PTGES3/EPHX2/ALOX5/GGT5/PTGS1/PLA2G4D/PTGIS/PLA2G6/LTC4S/PTGES2/GPX4/ALOX12/PLA2G12A/PTGR2/PLA2G4E/ALOXE3/PLB1/PLA2G10	36
Metabolism	Metabolism of other amino acids	hsa00430	Taurine and hypotaurine metabolism	6370-08-01	17/9512	0.470588	0.702706	-1.7468	0.974523	1	0.361936	GAD2/FMO5/GGT1/CSAD/GAD1/ADO/GGT5/CDO1	8
Human Diseases	Immune disease	hsa05321	Inflammatory bowel disease	37/6370	66/9512	0.560606	0.837125	-1.89053	0.976533	1	0.361936	TBX21/STAT1/SMAD2/SMAD3/NOD2/MAF/STAT6/GATA3/TGFB3/TLR4/STAT3/TGFB2/STAT4/HLA-DPA1/RORA/IL12B/TGFB1/NFATC1/TLR2/HLA-DMB/IL17A/JUN/IL17F/TLR5/IL12RB2/IL23R/IL2RG/FOXP3/IL21R/HLA-DRA/HLA-DOA/IL10/RORC/RELA/IL1B/HLA-DQA1/NFKB1	37
Metabolism	Metabolism of cofactors and vitamins	hsa00830	Retinol metabolism	38/6370	68/9512	0.558824	0.834463	-1.95052	0.97947	1	0.361936	UGT1A9/CYP2S1/RPE65/RDH5/RDH13/CYP2W1/UGT2B15/RDH10/CYP3A4/SDR16C5/RDH11/RETSAT/DHRS9/DHRS4/ADH4/RDH8/CYP26A1/UGT2A1/DHRS3/ALDH1A2/DGAT1/CYP26C1/PNPLA4/CYP3A5/AOX1/ALDH1A3/CYP26B1/LRAT/ADH5/ADH1B/ADH1A/UGT1A8/UGT2A2/CYP27C1/UGT1A7/UGT1A1/CYP1A1/BCO1	38
Human Diseases	Infectious disease: parasitic	hsa05144	Malaria	27/6370	50/9512	0.54	0.806355	-1.9547	0.980434	1	0.361936	SDC2/SELP/MYD88/THBS1/THBS3/ITGB2/TGFB3/TLR4/THBS4/CD81/TGFB2/LRP1/CD36/TGFB1/TLR2/GYPC/TLR9/HGF/CD40/PECAM1/THBS2/VCAM1/MET/IL10/COMP/IL1B/ITGAL	27
Metabolism	Lipid metabolism	hsa00140	Steroid hormone biosynthesis	35/6370	64/9512	0.546875	0.816621	-2.0958	0.985545	1	0.361936	HSD17B8/HSD11B2/CYP11A1/UGT1A9/CYP7B1/UGT2B15/COMT/CYP3A4/HSD17B12/HSD3B2/SRD5A1/HSD17B3/HSD17B1/SULT2B1/CYP17A1/CYP21A2/SRD5A2/UGT2A1/CYP19A1/CYP11B2/SRD5A3/HSD17B2/DHRS11/STS/CYP1B1/CYP7A1/HSD11B1L/HSD3B1/CYP3A5/HSD17B7/UGT1A8/UGT2A2/UGT1A7/UGT1A1/CYP1A1	35
Organismal Systems	Sensory system	hsa04742	Taste transduction	48/6370	86/9512	0.55814	0.833442	-2.20918	0.988718	1	0.361936	PRKACB/P2RX2/GNB3/HTR1F/CALHM1/TAS1R3/ASIC2/CACNA1A/CACNA1C/P2RX3/HTR1E/GABRA4/GABBR1/PKD2L1/CHRM3/KCNK5/GNG13/GRM1/ADCY6/ADCY8/ENTPD2/GABRA2/GRM4/P2RY4/HTR1B/HTR1D/TAS1R1/GABRA6/TRPM5/PDE1A/GABBR2/HCN4/ITPR3/HTR3B/SCN2A/PLCB3/GABRA1/GABRA5/HTR3C/HTR3A/PLCB2/PDE1C/GABRA3/HTR1A/PRKACA/PLCB4/PKD1L3/P2RY1	48
Environmental Information Processing	Signal transduction	hsa04630	JAK-STAT signaling pathway	97/6370	168/9512	0.577381	0.862174	-2.56625	0.995404	1	0.361936	STAM/PIK3CD/STAM2/HRAS/STAT1/PIAS4/MYC/GHR/MCL1/BCL2L1/JAK3/AKT2/EGFR/SOCS6/STAT6/IRF9/PTPN2/PRLR/CISH/PIK3R2/JAK2/STAT5B/TYK2/PTPN11/JAK1/STAT3/GFAP/SOCS3/IL11RA/CCND3/CNTFR/STAT4/STAT2/IL20RA/IL12B/P3R3URF-PIK3R3/PIAS1/IL11/PRL/GRB2/SOCS1/PDGFB/GH1/PIK3R1/MPL/IL13RA2/IL22RA2/LIFR/SOCS2/CSF3R/CCND2/IL12RB2/IL23R/EGF/MTOR/IL2RG/EPO/PDGFA/STAT5A/FHL1/RAF1/SOS2/EP300/SOCS5/IL10RB/IL21R/PDGFRA/LEPR/…	97
Human Diseases	Immune disease	hsa05323	Rheumatoid arthritis	51/6370	95/9512	0.536842	0.801639	-2.76657	0.997526	1	0.361936	ATP6V1H/CTSL/ATP6V1D/TNFSF13B/ATP6V1E1/ATP6V0A1/TCIRG1/ITGB2/TGFB3/FLT1/TLR4/ACP5/ATP6V1G1/ATP6V1C1/TGFB2/TEK/ANGPT1/ATP6V0B/FOS/HLA-DPA1/ATP6V1A/VEGFA/TGFB1/ATP6V0A2/ATP6V0C/CXCL12/TLR2/IL11/CTSK/HLA-DMB/IL17A/ATP6V1B2/JUN/ATP6V1F/ATP6V0E2/TNFSF11/ATP6V0D1/CCL3L1/CCL3L3/ATP6V1C2/HLA-DRA/HLA-DOA/TNFRSF11A/CTLA4/LOC102723407/IL1B/ITGAL/CCL20/HLA-DQA1/ATP6V0E1/ATP6V0A4	51
Metabolism	Lipid metabolism	hsa00591	Linoleic acid metabolism	13/6370	30/9512	0.433333	0.647075	-2.7566	0.997841	1	0.361936	PLA2G3/PLA2G1B/CYP3A4/PLA2G12B/PLA2G4A/CYP2J2/PLA2G4C/PLA2G4D/PLA2G6/PLA2G12A/PLA2G4E/PLB1/PLA2G10	13
Organismal Systems	Immune system	hsa04613	Neutrophil extracellular trap formation	111/6370	196/9512	0.566327	0.845667	-3.10851	0.99911	1	0.361936	MAPK14/C3/HDAC8/PIK3CD/CLCN3/VDAC3/PRKCG/NCF2/SLC25A5/MAPK12/MAP2K2/MAP2K1/SRC/CASP1/SYK/HDAC6/PRKCB/FGB/SELP/AKT2/VDAC2/HDAC1/ITGB2/PIK3R2/CYBA/ITGA2B/CLCN5/TLR4/MAP3K7/FGA/C5/SLC25A4/MAPK1/H2AX/HMGB1/NCF1/H2BC21/P3R3URF-PIK3R3/HAT1/CLCN4/FGG/HDAC3/ACTB/TLR2/RAC2/PLCG1/PIK3R1/PRKCA/H2BC17/C5AR1/NCF4/ITGB3/VDAC1/H3-3B/MAPK11/H2AC12/H2AC17/H3C13/PPIF/MTOR/AQP9/CYBB/HDAC9/MAPK13/RAF1/PLCB3/PLCG2/TL…	111
Human Diseases	Endocrine and metabolic disease	hsa04940	Type I diabetes mellitus	19/6370	44/9512	0.431818	0.644812	-3.36229	0.999667	1	0.361936	PRF1/LTA/GAD2/GAD1/HLA-DPA1/IL12B/INS/PTPRN2/HLA-DMB/ICA1/FAS/CPE/HSPD1/PTPRN/HLA-DRA/HLA-DOA/IL1B/FASLG/HLA-DQA1	19
Human Diseases	Immune disease	hsa05310	Asthma	6370-10-01	32/9512	0.3125	0.466641	-4.30299	0.999992	1	0.361936	EPX/HLA-DPA1/HLA-DMB/CD40/HLA-DRA/HLA-DOA/IL10/LOC102723407/HLA-DQA1/FCER1G	10
Organismal Systems	Immune system	hsa04612	Antigen processing and presentation	36/6370	82/9512	0.439024	0.655573	-4.45993	0.999995	1	0.361936	NFYA/PSME1/HSPA4/CTSL/CD74/PSME3/CTSS/B2M/RFXANK/HSPA1L/HSP90AA1/HSP90AB1/HLA-DPA1/PSME2/TAP2/HSPA8/CANX/LGMN/NFYB/HLA-DMB/TAPBP/CREB1/CTSB/IFI30/TAPBPL/RFX5/NFYC/HLA-DRA/HLA-DOA/CALR/RFXAP/TAP1/CIITA/HLA-DQA1/PDIA3/HSPA5	36
Organismal Systems	Immune system	hsa04672	Intestinal immune network for IgA production	18/6370	50/9512	0.36	0.53757	-4.66788	0.999998	1	0.361936	TNFSF13B/AICDA/HLA-DPA1/TGFB1/CXCL12/HLA-DMB/CXCR4/ITGB7/CD40/CCR9/MAP3K14/HLA-DRA/HLA-DOA/IL10/LOC102723407/LTBR/HLA-DQA1/ITGA4	18
Human Diseases	Immune disease	hsa05330	Allograft rejection	6370-12-01	39/9512	0.307692	0.459461	-4.81609	0.999999	1	0.361936	PRF1/HLA-DPA1/IL12B/HLA-DMB/FAS/CD40/HLA-DRA/HLA-DOA/IL10/LOC102723407/FASLG/HLA-DQA1	12
Metabolism	Xenobiotics biodegradation and metabolism	hsa00980	Metabolism of xenobiotics by cytochrome P450	32/6370	79/9512	0.405063	0.604861	-5.02133	1	1	0.361936	UGT1A9/CYP2S1/UGT2B15/ALDH3B1/CYP3A4/AKR7A2/GSTT2B/DHDH/GSTK1/MGST1/GSTO1/ADH4/GSTM3/CBR1/UGT2A1/GSTA1/EPHX1/CYP2A13/CYP1B1/HSD11B1L/CYP3A5/MGST2/ADH5/ADH1B/ADH1A/UGT1A8/UGT2A2/UGT1A7/UGT1A1/CYP1A1/MGST3/GSTP1	32
Genetic Information Processing	Transcription	hsa03040	Spliceosome	131/6370	253/9512	0.517787	0.773185	-5.20632	1	1	0.361936	PUF60/TRA2B/CWC25/SYF2/HNRNPU/ZMAT2/SART1/RBM25/BUD13/HNRNPK/XAB2/TRA2A/CRNKL1/SRSF9/SF1/SF3B6/SNRPC/RBM22/HNRNPA1/SNRPB/SNRPD1/U2AF2/CTNNBL1/EFTUD2/DHX16/CWC15/SRSF6/SNRPD3/RBMX/NCBP2/PRPF19/U2AF1/LOC102724594/DHX15/THOC7/PPIL1/RBM8A/AQR/SF3B5/BUD31/SRSF1/SF3B2/SF3B4/SNRPA/SF3A2/CHERP/HSPA1L/DDX23/SRSF10/CCDC12/SNRNP40/SNU13/LSM4/SNRPA1/SRSF3/PRPF8/YJU2/ACIN1/SRSF5/GPKOW/PQBP1/CASC3/TCERG1/RBM17…	131
Human Diseases	Cancer: overview	hsa05204	Chemical carcinogenesis - DNA adducts	26/6370	71/9512	0.366197	0.546824	-5.45716	1	1	0.361936	PTGS2/NAT1/UGT1A9/UGT2B15/CYP3A4/GSTT2B/GSTK1/MGST1/GSTO1/GSTM3/CBR1/UGT2A1/GSTA1/EPHX1/CYP2A13/CYP1B1/HSD11B1L/CYP3A5/MGST2/UGT1A8/UGT2A2/UGT1A7/UGT1A1/CYP1A1/MGST3/GSTP1	26
Organismal Systems	Immune system	hsa04650	Natural killer cell mediated cytotoxicity	60/6370	134/9512	0.447761	0.668619	-5.50053	1	1	0.361936	PRF1/PIK3CD/TNFRSF10B/TNFRSF10A/PRKCG/PPP3CA/HRAS/MAP2K2/MAP2K1/SYK/PRKCB/FYN/PPP3CC/ZAP70/ITGB2/BRAF/CASP3/PIK3R2/PTPN11/SH3BP2/PTK2B/MAPK1/P3R3URF-PIK3R3/NFATC1/LCP2/RAC2/GRB2/NRAS/PLCG1/PIK3R1/PRKCA/FAS/VAV2/ARAF/VAV3/TNFSF10/RAF1/SOS2/SHC2/PLCG2/PPP3R2/MAPK3/RAC1/SH2D1A/PIK3CB/SHC1/PIK3CA/CD247/IFNAR1/NFATC2/PTPN6/RAC3/SH2D1B/LOC102723407/ITGAL/SHC3/FASLG/SOS1/LCK/FCER1G	60
Human Diseases	Immune disease	hsa05320	Autoimmune thyroid disease	17/6370	54/9512	0.314815	0.470097	-5.55998	1	1	0.361936	PRF1/TG/HLA-DPA1/TPO/TSHB/TSHR/CGA/HLA-DMB/FAS/CD40/HLA-DRA/HLA-DOA/IL10/CTLA4/LOC102723407/FASLG/HLA-DQA1	17
Metabolism	Xenobiotics biodegradation and metabolism	hsa00982	Drug metabolism - cytochrome P450	26/6370	73/9512	0.356164	0.531842	-5.71703	1	1	0.361936	UGT1A9/UGT2B15/ALDH3B1/CYP3A4/FMO5/GSTT2B/GSTK1/MGST1/GSTO1/MAOB/ADH4/GSTM3/UGT2A1/GSTA1/CYP3A5/MGST2/AOX1/ADH5/ADH1B/ADH1A/UGT1A8/UGT2A2/UGT1A7/UGT1A1/MGST3/GSTP1	26
Environmental Information Processing	Signaling molecules and interaction	hsa04061	Viral protein interaction with cytokine and cytokine receptor	38/6370	100/9512	0.38	0.567435	-6.19142	1	1	0.361936	TNFRSF10B/TNFRSF10A/CXCR3/LTA/CXCR5/TNFRSF1A/IL20RA/CXCL12/CCR6/ACKR4/CXCR4/CCR7/XCR1/CSF1R/IL2RG/CXCR2/CCR9/CXCL14/TNFSF10/ACKR3/IL10RB/TNFRSF14/TNFRSF1B/CCL3L1/CCL3L3/IL20RB/IL2RB/IL10/CCR5/IL22RA1/IL20/IL34/CXCL11/CCR3/LTBR/CCL20/IL6R/IL6ST	38
Organismal Systems	Immune system	hsa04640	Hematopoietic cell lineage	38/6370	100/9512	0.38	0.567435	-6.19142	1	1	0.361936	CD9/ITGA5/ITGA3/ITGA2B/IL11RA/HLA-DPA1/CD36/ANPEP/IL11/DNTT/CD22/HLA-DMB/ITGA6/KIT/ITGB3/CSF3R/CSF1R/EPO/FLT3/ITGA2/ITGA1/GP1BB/HLA-DRA/CD37/HLA-DOA/TFRC/IL7R/GP1BA/CD44/GP9/EPOR/LOC102723407/IL1B/GP5/IL1R2/HLA-DQA1/ITGA4/IL6R	38
Human Diseases	Immune disease	hsa05322	Systemic lupus erythematosus	60/6370	144/9512	0.416667	0.622187	-6.5045	1	1	0.361936	C3/ACTN1/SNRPB/SNRPD1/SNRPD3/C4A/C4A_2/C9/C5/SSB/H2AX/GRIN2B/HLA-DPA1/C8G/H2BC21/GRIN2A/C8A/C8B/H2BC17/HLA-DMB/C7/C1QB/C1QA/H3-3B/H2AC12/H2AC17/H3C13/CD40/C6/H2AZ2/H2AC14/H2BC11/H2BC7/HLA-DRA/H4C9/HLA-DOA/H4C6/IL10/H4C16/H2BC18/H4C2/MACROH2A2/RO60/H4C5/H4C3/H4C11/H4C8/H4C13/H4C14/C1QC/LOC102723407/MACROH2A1/H2BC1/ACTN4/H2AC6/C1S/H2BC14/HLA-DQA1/H3C15/H2BC10	60
Human Diseases	Immune disease	hsa05332	Graft-versus-host disease	6370-09-01	45/9512	0.2	0.29865	-6.71451	1	1	0.361936	PRF1/HLA-DPA1/HLA-DMB/FAS/HLA-DRA/HLA-DOA/IL1B/FASLG/HLA-DQA1	9
Human Diseases	Infectious disease: bacterial	hsa05150	Staphylococcus aureus infection	35/6370	102/9512	0.343137	0.51239	-7.04949	1	1	0.361936	KRT17/C3/MASP2/SELP/KRT14/C4A/C4A_2/ITGB2/KRT27/C5/PLG/HLA-DPA1/C3AR1/KRT16/FGG/CFD/C5AR1/HLA-DMB/PTAFR/C1QB/C1QA/KRT13/CFB/MASP1/HLA-DRA/HLA-DOA/IL10/C1QC/LOC102723407/ITGAL/CFI/C1S/CFH/HLA-DQA1/SELPLG	35
Organismal Systems	Development and regeneration	hsa04382	Cornified envelope formation	92/6370	217/9512	0.423963	0.633083	-7.7849	1	1	0.361936	KRT17/COL4A4/OCLN/COL4A3/CLDN12/PRSS8/TGM1/SLC27A1/PPP2R2A/ELOVL4/PPP2R1B/S100A4/KDSR/CLDN7/CLDN5/KRT14/PPP2R5D/PPP2R5E/S100A1/CLDN4/SLC27A4/HAL/SPTLC2/KRT27/EVPL/CLDN11/COL7A1/PLEC/DSP/PKP2/S100A10/BLMH/PPP2R5A/CLDN23/ITGB4/PPP2CA/SPTLC3/PPP2R5C/CERS3/CLDN15/KRT16/DSG2/CLDN1/EPHX2/CLDN8/ITGA6/SPTLC1/PPP2R3C/PADI2/CLDN2/CLDN19/ST14/KRT13/CAPN1/COL4A6/COL4A5/PKP1/CLDN34/PPP2R5B/COL4A1/KRT3/PPP2R2C…	92
Environmental Information Processing	Signaling molecules and interaction	hsa04060	Cytokine-cytokine receptor interaction	128/6370	298/9512	0.42953	0.641396	-8.95528	1	1	0.361936	TNFRSF21/GDF5/GDF9/TNFRSF10B/TNFRSF10A/GDF6/CXCR3/GHR/LTA/CXCR5/IL17D/ACVR2A/BMPR2/INHBA/TNFSF13B/BMP2/NGF/NODAL/AMH/ACVR1/BMP6/PRLR/TGFBR1/ACVRL1/BMP7/RELL1/TNFRSF1A/ACVR1B/TGFB3/BMPR1A/BMP4/IL11RA/TGFB2/CNTFR/IL20RA/IL12B/TGFBR2/TGFB1/BMP8B/CXCL12/BMP15/IL11/PRL/GDF3/GH1/CCR6/MPL/IL13RA2/LIFR/ACKR4/INHBB/TNFRSF19/CXCR4/IL17A/MSTN/FAS/IL17F/ACVR2B/CCR7/GDF11/BMP10/CSF3R/IL12RB2/IL23R/INHA/XCR1/E…	128
Organismal Systems	Sensory system	hsa04740	Olfactory transduction	39/6370	454/9512	0.0859031	0.128275	-27.1001	1	1	0.361936	PRKACB/OR2AT4/ANO2/SLC8A3/SLC8A2/CAMK2B/ARRB2/CNGA3/OR6A2/SLC8A1/CAMK2D/CALM2/SLC24A4/GNG13/GUCY2D/PRKG1/GNG7/CNGB1/ARRB1/CAMK2A/PRKG2/CAMK2G/CALML4/PDE1A/OR11A1/CNGA4/NCALD/GNAL/ADCY3/OR51E1/PDE2A/PDE1C/GNB1/RGS2/PRKACA/CNGA2/CALM1/OR51E2/GRK3	39
