# Supplementary material for: Transcriptomic Responses of Zebrafish Embryos to Environmentally Relevant, Low-Dose (2-Ethylhexyl) Phthalate Exposure at 96–120 hpf
Source: Genes (Basel). 2026 Feb 25;17(3):257. doi: 10.3390/genes17030257 (PMC13025252; doi:10.3390/genes17030257)
Supplement: Supplementary file 1 [file genes-17-00257-s001.zip › Table_S2_KEGG_GSEA_results.xlsx]

## Sheet: KEGG_GSEA_results
ID	Description	setSize	enrichmentScore	NES	pvalue	p.adjust	qvalue	rank	leading_edge	core_enrichment
hsa05014	Amyotrophic lateral sclerosis	293	-0.409511	-1.87859	0.000173491	0.000173491	0.00282609	2854	tags=37%, list=22%, signal=30%	PSMB7/NXT2/SIGMAR1/PSMA2/PSMD13/XBP1/CAT/ACTB/ADRM1/NDUFB5/DNAH6/TUBA1B/NUP62/PSMA5/COX4I2/TUBA4A/MT-ND3/DERL1/DCTN3/ATP5PB/SQSTM1/NDUFB3/PSMD14/UQCRC1/GPX3/NDUFA9/NUP54/TNFRSF1B/GPX8/PSMB5/ANXA11/NDUFS2/RAC1/NDUFA8/UQCRB/PSMA3/COX6C/CASP1/NDUFV2/NDUFB2/NDUFB10/PSMB2/PSMB4/NDUFA6/SRSF3/SEC13/COX7A2L/COX5A/TUBB6/ATP5F1C/PSMB1/NDUFA10/NDUFS3/PSMB3/ATG2B/PSMA8/UQCRFS1/PSMA6/NDUFA5/NDUFA12/NDUFS4/NDU…
hsa05010	Alzheimer disease	319	-0.372773	-1.72464	0.000173581	0.000173581	0.00282609	3680	tags=45%, list=28%, signal=34%	PSMC6/CAPN1/PSMC3/SLC39A13/PSMD12/IKBKB/WNT2B/UQCRC2/CSNK2B/ATG101/ATP5F1D/FZD9/NRBF2/COX6A2/ATP5MC2/CYC1/SLC39A8/APAF1/PPIF/WNT11/WNT6/CYBB/SLC39A14/SLC39A4/PSMD6/COX4I1/ATP5F1B/FZD7/PLCB2/PSMD8/CACNA1C/ATP2A3/PSMB7/WNT2/PSMA2/PSMD13/SLC39A2/XBP1/ADRM1/NDUFB5/TUBA1B/PSMA5/COX4I2/TUBA4A/MT-ND3/NOX1/NRAS/VDAC2/ATP5PB/ITPR2/NDUFB3/PSMD14/UQCRC1/CHRNA7/NDUFA9/FADD/APH1B/PSMB5/WNT5B/NDUFS2/NDUFA8/UQC…
hsa05016	Huntington disease	253	-0.425756	-1.92185	0.000175593	0.000175593	0.00282609	2738	tags=38%, list=21%, signal=31%	PSMA2/PSMD13/ADRM1/NDUFB5/DNAH6/TUBA1B/PSMA5/COX4I2/TUBA4A/MT-ND3/VDAC2/POLR2J/DCTN3/ATP5PB/NDUFB3/PSMD14/UQCRC1/GPX3/NDUFA9/GPX8/CLTA/PSMB5/NDUFS2/NDUFA8/UQCRB/PSMA3/COX6C/UCP1/NDUFV2/NDUFB2/NDUFB10/PSMB2/POLR2E/PSMB4/NDUFA6/POLR2D/SLC25A4/COX7A2L/COX5A/TUBB6/ATP5F1C/PSMB1/NDUFA10/NDUFS3/PSMB3/ATG2B/PSMA8/UQCRFS1/PSMA6/NDUFA5/NDUFA12/NDUFS4/NDUFB6/NDUFS5/UQCRH/NDUFS8/UQCR10/PLCB3/GPX7/NDUFB8/ATP…
hsa05020	Prion disease	224	-0.4626	-2.05877	0.000176305	0.000176305	0.00282609	2738	tags=41%, list=21%, signal=33%	PSMA2/PSMD13/ADRM1/NDUFB5/NCF4/TUBA1B/PSMA5/COX4I2/TUBA4A/MT-ND3/VDAC2/ATP5PB/ITPR2/NDUFB3/PSMD14/UQCRC1/NDUFA9/PSMB5/NDUFS2/RAC1/CAV3/NDUFA8/UQCRB/PSMA3/COX6C/NDUFV2/NDUFB2/NDUFB10/PSMB2/PSMB4/NDUFA6/SLC25A4/COX7A2L/COX5A/TUBB6/ATP5F1C/PSMB1/NDUFA10/NDUFS3/C6/PSMB3/PSMA8/UQCRFS1/PSMA6/NDUFA5/NDUFA12/NDUFS4/NDUFB6/NDUFS5/UQCRH/CAV2/NDUFS8/UQCR10/NDUFB8/ATP5PD/NDUFA1/ITPR3/MAPK12/NDUFAB1/SDHD/PSMB…
hsa05012	Parkinson disease	218	-0.47979	-2.12832	0.000176991	0.000176991	0.00282609	2738	tags=44%, list=21%, signal=35%	PSMA2/PSMD13/SLC39A2/XBP1/ADRM1/NDUFB5/TUBA1B/PSMA5/COX4I2/TUBA4A/MT-ND3/VDAC2/ATP5PB/DUSP1/UBE2G2/ITPR2/NDUFB3/PSMD14/UQCRC1/NDUFA9/PSMB5/NDUFS2/NDUFA8/UQCRB/SLC11A2/PSMA3/COX6C/SLC39A11/NDUFV2/NDUFB2/NDUFB10/PSMB2/UCHL1/PSMB4/NDUFA6/SLC25A4/COX7A2L/COX5A/TUBB6/ATP5F1C/PSMB1/NDUFA10/NDUFS3/TXN/PSMB3/PSMA8/UQCRFS1/PSMA6/NDUFA5/NDUFA12/NDUFS4/NDUFB6/NDUFS5/UQCRH/NDUFS8/UQCR10/NDUFB8/ATP5PD/NDUFA1/…
hsa04714	Thermogenesis	199	-0.461798	-2.0281	0.000177873	0.000177873	0.00282609	2696	tags=43%, list=20%, signal=35%	COX15/ACTB/SMARCD2/NDUFB5/COX4I2/MT-ND3/NRAS/NPR1/ATP5PB/NDUFB3/UQCRC1/NDUFAF5/NDUFA9/COX19/NDUFS2/NDUFA8/UQCRB/ATP5ME/COX6C/COA6/KLB/UCP1/NDUFV2/NDUFAF2/NDUFB2/NDUFB10/NDUFAF3/NDUFA6/RPS6/COX7A2L/COX5A/ATP5F1C/NDUFA10/SIRT6/NDUFS3/COA5/UQCRFS1/NDUFA5/NDUFA12/NDUFS4/NDUFB6/NDUFS5/UQCRH/NDUFS8/UQCR10/NDUFB8/BMP8B/ATP5PD/NDUFA1/ADRB3/MAPK12/NDUFAB1/SDHD/SDHC/NDUFA3/ACSL5/COX6B1/COX20/NDUFC1/ATP5PO/…
hsa05171	Coronavirus disease - COVID-19	179	-0.5672	-2.45835	0.000179695	0.000179695	0.00282609	2085	tags=52%, list=16%, signal=44%	RPS4X/FGG/RPL35/NFKBIA/STING1/RSL24D1/RPL5/CASP1/RPL13/RPLP0/MASP1/RPS24/RPS26/ACE2/RPS6/RPL26/RPS2/RPL32/C6/RPL18A/ACE/RPL8/RPS25/RPLP2/RPL7A/RPL22/FAU/RPS16/IFNAR1/RPS18/RPS8/F13B/MAPK12/IRF9/RPS17/RPS27A/RPSA/NLRP3/RPL19/RPL29/RPS13/RPL14/RPL21/RPS3/RPL17/RPS7/RPL18/RPS10/RPS28/HBEGF/RPL24/RPS3A/RPL22L1/RPLP1/RPL10A/RPL31/RPL15/RPL10/RPL34/UBA52/RPS5/RPL28/RPL9/RPL37A/RPL27/RPL7/RPL13A/RPS19/R…
hsa05208	Chemical carcinogenesis - reactive oxygen species	181	-0.520325	-2.25746	0.000179695	0.000179695	0.00282609	2515	tags=43%, list=19%, signal=35%	COX4I2/MT-ND3/NOX1/NRAS/VDAC2/ATP5PB/NDUFB3/UQCRC1/NDUFA9/NDUFS2/NQO1/RAC1/EPHX1/NDUFA8/UQCRB/NFKBIA/EPHX2/COX6C/NDUFV2/NDUFB2/NDUFB10/NDUFA6/SLC25A4/COX7A2L/COX5A/ATP5F1C/NDUFA10/NDUFS3/UQCRFS1/NDUFA5/NDUFA12/NDUFS4/NDUFB6/NDUFS5/UQCRH/NDUFS8/UQCR10/NDUFB8/ATP5PD/MGST1/NDUFA1/MAPK12/GSTM3/NDUFAB1/SDHD/SDHC/NDUFA3/BAD/COX6B1/NDUFC1/ATP5PO/GSTA1/ATP5PF/ATP5F1E/NDUFS7/NDUFA13/MGST3/ATP5MC3/COX7B/MG…
hsa05415	Diabetic cardiomyopathy	173	-0.485739	-2.0976	0.000180083	0.000180083	0.00282609	2667	tags=46%, list=20%, signal=37%	COL1A2/NDUFB5/NCF4/COX4I2/MT-ND3/VDAC2/ATP5PB/COL1A1/NDUFB3/UQCRC1/NDUFA9/AGT/CTSD/GSR/NDUFS2/RAC1/CMA1/NDUFA8/UQCRB/COX6C/PDK3/NDUFV2/NDUFB2/NDUFB10/NDUFA6/SLC25A4/COX7A2L/COX5A/SMAD3/ATP5F1C/NDUFA10/NDUFS3/UQCRFS1/NDUFA5/NDUFA12/MPC2/ACE/NDUFS4/NDUFB6/NDUFS5/UQCRH/NDUFS8/UQCR10/PLCB3/NDUFB8/ATP5PD/PPARA/NDUFA1/MAPK12/NDUFAB1/SDHD/SDHC/NDUFA3/COX6B1/INS/NDUFC1/ATP5PO/CD36/ATP5PF/ATP5F1E/NDUFS7/N…
hsa03010	Ribosome	155	-0.728147	-3.09997	0.000180571	0.000180571	0.00282609	2431	tags=72%, list=18%, signal=60%	MRPL4/MRPS22/MRPL15/MRPS23/MRPL52/MRPL23/RPL23A/MRPL45/RPS4X/MRPL18/RPL35/RSL24D1/RPL5/MRPL24/RPL13/MRPL41/RPLP0/MRPL11/MRPL16/MRPS30/RPS24/MRPS18C/RPS26/MRPL48/MRPL30/MRPL14/RPS6/MRPL44/MRPS11/RPL26/MRPL35/MRPL54/RPS2/RPL32/MRPS21/RPL18A/MRPS16/RPL8/RACK1/RPS25/RPLP2/RPL7A/RPL22/FAU/RPS16/MRPL34/MRPL36/RPS18/RPS8/MRPS26/MRPL27/RPS17/KGD4/RPS27A/MRPS14/RPSA/MRPS27/RPL19/RPL29/RPS13/RPL14/RPL21/RP…
hsa04932	Non-alcoholic fatty liver disease	128	-0.518322	-2.14905	0.00018305	0.00018305	0.00282609	2269	tags=42%, list=17%, signal=35%	NDUFB3/UQCRC1/NDUFA9/SREBF1/NDUFS2/RAC1/NDUFA8/UQCRB/COX6C/NDUFV2/NDUFB2/NDUFB10/NDUFA6/COX7A2L/COX5A/NDUFA10/NDUFS3/UQCRFS1/NDUFA5/NDUFA12/NDUFS4/NDUFB6/NDUFS5/UQCRH/NDUFS8/UQCR10/NDUFB8/PPARA/NDUFA1/MAPK12/NDUFAB1/SDHD/SDHC/NDUFA3/COX6B1/INS/NDUFC1/NDUFS7/CASP8/NDUFA13/COX7B/NDUFB9/NDUFV3/NDUFB11/NDUFC2/NDUFB1/NDUFB7/NDUFS6/COX7A2/NDUFA2/COX7C/UQCRQ/NDUFA11/MLXIPL
hsa01240	Biosynthesis of cofactors	127	-0.43195	-1.78635	0.000184196	0.000184196	0.00282609	3412	tags=50%, list=26%, signal=37%	FLAD1/SHMT1/ALAS1/MAT2B/LIPT1/PPCS/AK4/KMO/COQ5/UMPS/PPOX/DHFR/UGDH/PSAT1/DHRS3/MAT1A/UGT2B15/OXSM/COX15/UGT1A8/COQ7/MOCS1/AK1/UGT2A2/VKORC1/COQ3/CMPK1/MAT2A/ASPDH/NQO1/RDH13/AFMID/GCLM/GMPPA/COQ6/CPOX/ALPI/NAPRT/ALAD/COQ4/NME3/NME1-NME2/SDR16C5/GGH/RGN/NME4/AK3/ALDH2/FECH/NME6/ALAS2/AK2/HPD/AK6/MTHFD1L/MTHFD1/MOCS2/UGT1A9/RFK/AK8/EARS2/TPK1/NME2
hsa00190	Oxidative phosphorylation	110	-0.572459	-2.32072	0.000184366	0.000184366	0.00282609	2515	tags=57%, list=19%, signal=47%	COX15/NDUFB5/COX4I2/MT-ND3/ATP5PB/NDUFB3/ATP6V1G1/UQCRC1/NDUFA9/NDUFS2/NDUFA8/UQCRB/ATP5ME/COX6C/ATP6V0E1/NDUFV2/NDUFB2/NDUFB10/NDUFA6/COX7A2L/COX5A/ATP5F1C/NDUFA10/NDUFS3/UQCRFS1/NDUFA5/NDUFA12/NDUFS4/NDUFB6/NDUFS5/UQCRH/NDUFS8/UQCR10/NDUFB8/ATP5PD/NDUFA1/NDUFAB1/SDHD/SDHC/NDUFA3/COX6B1/NDUFC1/ATP5PO/ATP5PF/ATP5F1E/NDUFS7/NDUFA13/COX17/ATP5MC3/COX7B/NDUFB9/NDUFV3/NDUFB11/ATP5MG/NDUFC2/NDUFB1/NDU…
hsa04382	Cornified envelope formation	89	-0.471397	-1.84903	0.000187793	0.000187793	0.00282609	1936	tags=31%, list=15%, signal=27%	EPHX2/BLMH/KRT17/PPP2R5A/PPL/DSG2/CLDN4/PADI2/SPTLC3/KRT3/EVPL/CLDN15/CLDN11/CLDN20/PKP1/CLDN23/S100A1/OCLN/CLDN8/CLDN22/TMEM79/COL4A2/ELOVL1/S100A13/S100A10/CLDN7/S100A4/CLDN1
hsa03272	Virion - Hepatitis viruses	37	-0.594308	-1.96995	0.000191975	0.000191975	0.00282609	2525	tags=46%, list=19%, signal=37%	CHMP4B/CLDN5/SLC10A1/CHMP1A/CD9/CD63/CLDN4/CLDN15/CLDN11/CLDN20/CLDN23/EPCAM/OCLN/CLDN8/CLDN22/CLDN7/CLDN1
hsa00480	Glutathione metabolism	40	-0.678178	-2.28246	0.000192976	0.000192976	0.00282609	2873	tags=60%, list=22%, signal=47%	RRM2/CHAC2/OPLAH/CHAC1/PGD/GPX3/GSR/GPX8/PRDX6/IDH1/GCLM/GPX7/MGST1/GSTK1/GSTM3/GGCT/GSTA1/MGST3/GPX2/MGST2/GSTT2B/GSTO1/GPX4/GSTP1
hsa00980	Metabolism of xenobiotics by cytochrome P450	32	-0.657077	-2.11125	0.000194024	0.000194024	0.00282609	2852	tags=72%, list=22%, signal=57%	UGT2B15/AKR7A2/UGT1A8/UGT2A2/CYP3A4/EPHX1/ALDH3B1/CYP3A5/DHDH/ADH5/MGST1/GSTK1/GSTM3/ADH1A/GSTA1/ADH4/MGST3/MGST2/GSTT2B/UGT1A9/GSTO1/GSTP1/CYP2A13
hsa05032	Morphine addiction	75	0.548865	2.12068	0.000211909	0.000211909	0.00282609	2616	tags=51%, list=20%, signal=41%	PDE8B/GABRA2/PRKCG/ADCY1/GNAI1/GRK6/GABRA3/ADCY7/PDE1A/PDE3A/ARRB1/PDE1C/PDE2A/GRK3/GABRG1/ADCY5/GABRA4/GNB4/GABRP/KCNJ9/GABBR1/PDE3B/PRKCA/GABRB2/GNAS/GABRG3/OPRM1/ADCY3/ADCY6/GABRA1/PRKCB/CACNA1B/GABRB3/GNB1/GNAO1/GNB2/SLC32A1/GABBR2
hsa04727	GABAergic synapse	79	0.490499	1.91407	0.000212993	0.000212993	0.00282609	2616	tags=39%, list=20%, signal=32%	GABRA2/SLC6A13/PRKCG/ADCY1/GNAI1/GABRA3/ADCY7/SLC12A5/SRC/GABRG1/ADCY5/GABRA4/GNB4/GABRP/GABBR1/PRKCA/PLCL1/GABRB2/GABRG3/ADCY3/ADCY6/GABRA1/PRKCB/CACNA1B/GABRB3/GNB1/SLC6A1/GNAO1/GNB2/SLC32A1/GABBR2
hsa04082	Neuroactive ligand signaling	164	0.470829	2.05978	0.000221729	0.000221729	0.00282609	2661	tags=46%, list=20%, signal=37%	GABRA2/SLC6A13/HTR7/PRKCG/ADCY1/HTR1B/GNAI1/CHRM4/GRIN3B/GABRA3/MC4R/ADCY7/CHRNA3/GRIK3/CHRM1/ADRB1/HRH3/MC3R/SLC18A1/GABRG1/SLC1A3/ADCY5/GRM5/GABRA4/GNB4/GRIN2D/ADRB2/CHAT/ADORA2B/GABRP/ADRA2B/HTR1F/P2RX4/P2RY11/P2RY12/PLCB4/GABBR1/TACR2/GLRA1/DRD2/PRKCA/GABRB2/OPRK1/GNAS/GABRG3/GRIA4/CHRNB2/SLC17A7/P2RX1/OPRM1/TACR1/ADCY3/SLC6A5/DRD4/HTR3A/ADCY6/GABRA1/PRKCB/GABRB3/SLC6A3/HTR2C/GRIK4/GRIN2A/GRM…
hsa04080	Neuroactive ligand-receptor interaction	242	0.386148	1.77503	0.000232019	0.000232019	0.00282609	2350	tags=38%, list=18%, signal=32%	GABRA2/HTR7/HTR1B/P2RX7/CHRM4/GRIN3B/GABRA3/P2RY8/MC4R/CHRNB1/CHRNB3/CHRNA3/GIPR/GRIK3/CYSLTR1/NMU/CHRM1/NTSR1/ADRB1/HRH3/PTGER3/PRLHR/NPFFR1/CALCR/NPY1R/AVPR2/CNR2/MC3R/S1PR4/GABRG1/PTH1R/LPAR4/GRM5/GABRA4/THRA/GRIN2D/TRHR/UTS2R/ADRB2/RXFP1/C3AR1/ADORA2B/SSTR2/QRFPR/GABRP/PTH2R/CRHR2/ADRA2B/EDN3/FSHB/GHSR/MLNR/HTR1F/P2RX4/P2RY11/PTGER4/TBXA2R/GLRA2/GABBR1/TACR2/GLRA1/DRD2/GRID2/MTNR1B/GABRB2/OPR…
hsa05022	Pathways of neurodegeneration - multiple diseases	393	-0.30675	-1.44548	0.000342936	0.000342936	0.00398724	2738	tags=30%, list=21%, signal=25%	PSMA2/PSMD13/XBP1/CAT/ADRM1/NDUFB5/DNAH6/TUBA1B/PSMA5/COX4I2/TUBA4A/MT-ND3/NOX1/DERL1/NRAS/VDAC2/DCTN3/ATP5PB/SQSTM1/UBE2G2/ITPR2/NDUFB3/PSMD14/UQCRC1/GPX3/CHRNA7/NDUFA9/FADD/TNFRSF1B/GPX8/PSMB5/WNT5B/NDUFS2/RAC1/NDUFA8/UQCRB/FZD2/PSMA3/COX6C/NDUFV2/NDUFB2/NDUFB10/CAPN2/FZD10/PSMB2/UCHL1/PSMB4/NDUFA6/SLC25A4/COX7A2L/COX5A/TUBB6/ATP5F1C/PSMB1/NDUFA10/NDUFS3/PSMB3/ATG2B/PSMA8/UQCRFS1/PSMA6/NDUFA5/N…
hsa00983	Drug metabolism - other enzymes	50	-0.518903	-1.82824	0.000385877	0.000385877	0.00413177	2873	tags=52%, list=22%, signal=41%	RRM2/UGT2B15/UGT1A8/TK2/CES2/UGT2A2/CMPK1/CYP3A4/CDA/DUT/NME3/NME1-NME2/NME4/MGST1/NME6/GSTM3/TPMT/GSTA1/ITPA/MGST3/MGST2/GSTT2B/UGT1A9/GSTO1/GSTP1/NME2
hsa00982	Drug metabolism - cytochrome P450	26	-0.656119	-2.01052	0.000387672	0.000387672	0.00413177	2852	tags=77%, list=22%, signal=60%	UGT2B15/UGT1A8/UGT2A2/CYP3A4/ALDH3B1/CYP3A5/FMO5/ADH5/MGST1/GSTK1/GSTM3/ADH1A/GSTA1/ADH4/MGST3/MGST2/GSTT2B/UGT1A9/GSTO1/GSTP1
hsa03020	RNA polymerase	30	-0.615145	-1.95318	0.000578146	0.000578146	0.00591535	3528	tags=60%, list=27%, signal=44%	POLR2C/POLR2F/POLR2G/POLR1C/POLR3C/POLR1E/POLR2J/POLR1B/POLR3H/POLR2E/POLR2D/POLR3D/POLR2K/POLR2H/POLR2L/POLR3K/POLR1H/CRCP
hsa04721	Synaptic vesicle cycle	68	0.466403	1.77466	0.000631978	0.000631978	0.00621744	3349	tags=44%, list=25%, signal=33%	ATP6V0A4/SLC6A13/UNC13B/UNC13C/SLC18A1/STX1A/SLC1A3/STX2/DNM1/RAB3A/SLC17A7/ATP6V0A2/UNC13A/SLC6A5/STX3/CACNA1B/SLC6A3/ATP6V0A1/SLC1A2/SLC6A1/SLC32A1/VAMP2/SLC6A2/RIMS1/SYT1/CLTCL1/SLC6A9/STXBP1/SLC6A11/STX1B
hsa05204	Chemical carcinogenesis - DNA adducts	26	-0.647735	-1.98483	0.000775344	0.000775344	0.00734536	2264	tags=69%, list=17%, signal=58%	UGT2B15/UGT1A8/UGT2A2/CYP3A4/EPHX1/CYP3A5/MGST1/GSTK1/GSTM3/GSTA1/MGST3/MGST2/GSTT2B/UGT1A9/GSTO1/GSTP1/PTGS2/CYP2A13
hsa04919	Thyroid hormone signaling pathway	106	0.410345	1.68218	0.000869187	0.000869187	0.00794032	3338	tags=38%, list=25%, signal=28%	PRKCG/SLCO1C1/RXRA/KAT2A/SLC2A1/SRC/THRA/GATA4/RXRB/SLC9A1/SLC16A2/FOXO1/PLCB4/PRKCA/PFKL/MED17/NOTCH1/TBC1D4/DIO2/ATP1B2/THRB/MED1/PRKCB/RXRG/PLCD4/KAT2B/WNT4/PFKP/PIK3CA/ATP1A3/GSK3B/P3R3URF-PIK3R3/NCOA1/CASP9/BMP4/AKT3/PIK3CB/PLCD3/PRKACB/EP300
hsa04020	Calcium signaling pathway	202	0.33615	1.50961	0.000911577	0.000911577	0.00804041	2590	tags=31%, list=20%, signal=25%	HTR7/GNA14/SLC8A2/CACNA1E/PRKCG/VEGFC/ADCY1/P2RX7/PDGFD/GRIN3B/FGF5/ADCY7/PDE1A/CYSLTR1/CHRM1/NTSR1/ADRB1/PTGER3/PDE1C/GRM5/GRIN2D/TRHR/ADRB2/PTK2B/SPHK1/ITPR1/ADORA2B/FGF21/P2RX4/TBXA2R/PLCB4/TACR2/ORAI2/PHKA1/PRKCA/TRDN/PDGFC/GNAS/NFATC2/CACNA1I/P2RX1/PHKA2/TACR1/ADCY3/MCU/PRKCB/FLT4/CACNA1B/PLCD4/HTR2C/GRIN2A/RYR2/GRIN3A/CAMK2D/MET/PTAFR/NTRK3/CAMK2A/PPP3CC/ATP2B1/PHKG1/TFEB/FGF17
hsa04916	Melanogenesis	85	0.424953	1.68009	0.00106769	0.00106769	0.00849141	2712	tags=35%, list=20%, signal=28%	PRKCG/ADCY1/GNAI1/ADCY7/WNT8A/WNT8B/WNT3A/WNT3/ADCY5/DVL1/LEF1/FZD4/WNT16/WNT7B/PLCB4/TYR/WNT10A/PRKCA/WNT1/GNAS/ADCY3/ADCY6/PRKCB/TCF7L2/WNT4/CAMK2D/CAMK2A/GNAO1/FZD3/GSK3B
hsa04360	Axon guidance	165	0.368866	1.61554	0.00110914	0.00110914	0.00849141	3807	tags=39%, list=29%, signal=28%	ROCK2/PRKCZ/GNAI1/EFNB1/L1CAM/PARD3/BUB1B-PAK6/SSH3/PAK6/SRC/NRP1/PAK5/SEMA3E/BMP7/EPHA6/SLIT1/PTK2/LRRC4C/PRKCA/SEMA4G/NFATC2/SEMA7A/ABLIM3/PLXNA2/RASA1/BMPR1B/TRPC4/EPHA8/SRGAP3/DPYSL2/NTN1/WNT4/UNC5C/EPHB6/CAMK2D/MET/NTNG1/CAMK2A/EPHA3/PIK3CA/PPP3CC/FZD3/GSK3B/P3R3URF-PIK3R3/PLXNA3/PLXNB1/EPHB1/EPHB4/TRPC5/SSH1/PIK3CB/EPHA5/UNC5B/LRRC4/EFNA2/EPHA7/PPP3CA/NTN4/TRPC3/SEMA4B/EFNB3/ROBO1/PLXNA4/EP…
hsa04081	Hormone signaling	166	0.363418	1.59156	0.00111334	0.00111334	0.00849141	2049	tags=29%, list=15%, signal=25%	GNA14/SLCO1C1/ADCY1/GNAI1/MC4R/SMAD4/ADCY7/GIPR/ADRB1/PRLHR/CALCR/AVPR2/MC3R/SRC/PTH1R/ADCY5/THRA/GNB4/TRHR/ADRB2/NPPC/SLC16A2/SSTR2/CRHR2/ADRA2B/FSHB/GHSR/MLNR/MPL/PRKG2/PLCB4/DRD2/GPER1/IGF1R/OPRK1/GNAS/STAT5A/RAPGEF4/STAT5B/DIO2/OPRM1/ADCY3/DRD4/CRHR1/THRB/ADCY6/STAT3/BMPR1B
hsa04024	cAMP signaling pathway	176	0.353479	1.56112	0.00112511	0.00112511	0.00849141	2636	tags=31%, list=20%, signal=25%	ROCK2/ADCY1/HTR1B/GNAI1/CNGB3/GRIN3B/ADCY7/PDE3A/GIPR/CHRM1/ADRB1/PTGER3/NPY1R/ADCY5/GRIN2D/ADRB2/RELA/SLC9A1/MAPK10/SSTR2/CRHR2/EDN3/FSHB/GHSR/HTR1F/HCN4/GABBR1/PPP1R1B/DRD2/PDE3B/BRAF/TIAM1/GNAS/RAPGEF4/GRIA4/CNGB1/CNGA2/ADCYAP1R1/ADCY3/ATP1B2/CRHR1/ADCY6/GRIN2A/AMH/RYR2/CREB5/HTR1D/GRIN3A/CAMK2D/CAMK2A/PIK3CA/ATP2B1/GABBR2/ATP1A3
hsa04010	MAPK signaling pathway	253	0.327292	1.51313	0.0011609	0.0011609	0.00849141	2592	tags=27%, list=20%, signal=22%	CACNB4/CACNA1E/PRKCG/VEGFC/RASGRF1/NLK/TRAF6/PDGFD/NTF3/CACNA2D3/FGF5/TGFBR1/MAPT/IRAK1/SRF/MAP3K12/ARRB1/RASA2/PGF/MAP3K10/RELA/HSPA1L/MAP3K14/PLA2G4E/CACNB2/MAPK10/MAP2K7/FGF21/RASGRF2/IL1B/NRTN/TGFB2/PRKCA/ANGPT1/BRAF/IGF1R/PDGFC/MAP3K13/MAP4K3/MRAS/CACNG2/TAOK3/CACNA1I/IKBKG/RASA1/MAP3K2/MAPK8IP2/FAS/PRKCB/FLT4/CACNA1B/CACNA2D1/NFKB2/MAP2K5/ANGPT2/DUSP8/DUSP10/MET/DUSP4/AREG/DAXX/SOS1/DDIT3/P…
hsa03050	Proteasome	43	-0.531133	-1.81299	0.00116189	0.00116189	0.00849141	3680	tags=63%, list=28%, signal=46%	PSMC6/PSMC3/PSMD12/PSME3/PSMD6/PSMD8/PSMB7/POMP/PSMA2/PSMD13/ADRM1/PSMA5/PSMB11/PSMD14/PSMB5/PSMA3/PSME1/PSMB2/PSMB4/PSMB1/PSMB3/PSMA8/PSMA6/PSMB6/PSMA1/PSME2/PSMB8
hsa04928	Parathyroid hormone synthesis, secretion and action	97	0.406796	1.6418	0.00151057	0.00151057	0.0104686	2313	tags=28%, list=17%, signal=23%	PRKCG/MMP15/ADCY1/RXRA/GNAI1/NR4A2/ADCY7/MMP24/ARRB1/LRP6/VDR/ATF6B/MMP17/PTH1R/ADCY5/RXRB/ITPR1/PLCB4/PRKCA/BRAF/GNAS/ADCY3/ADCY6/PRKCB/RXRG/CREB5/GNA13
hsa01232	Nucleotide metabolism	76	-0.452886	-1.72973	0.00151429	0.00151429	0.0104686	4043	tags=54%, list=30%, signal=38%	GMPR/TYMS/DCTPP1/ENTPD1/NTPCR/ADSL/AK7/HDDC2/LACC1/AK4/CANT1/RRM2/ENTPD2/NT5E/TK2/AK1/CMPK1/NT5DC4/PNP/GDA/ENTPD8/CDA/NT5C3A/DGUOK/ADA/GMPR2/DUT/ENTPD5/NME3/NME1-NME2/APRT/NME4/AK3/NME6/AK2/ITPA/AK6/DCTD/AK8/NME2/ADA2
hsa04975	Fat digestion and absorption	30	-0.586139	-1.86109	0.00173444	0.00173444	0.011675	3219	tags=60%, list=24%, signal=46%	SCARB1/GOT2/SLC27A4/AGPAT2/NPC1L1/APOB/DGAT2/MTTP/CEL/ABCG8/APOA1/CD36/ABCG5/PLA2G1B/MOGAT2/APOA4/PLA2G12B/FABP2
hsa04659	Th17 cell differentiation	67	0.4452	1.6876	0.00232706	0.00232706	0.0147861	2079	tags=31%, list=16%, signal=27%	IL17A/FOXP3/RXRA/TGFBR1/SMAD4/RORC/IL2RB/RXRB/HLA-DPA1/RELA/IL23R/MAPK10/IL1B/CD247/RARA/STAT5A/STAT5B/NFATC2/IKBKG/STAT3/RXRG
hsa04973	Carbohydrate digestion and absorption	39	-0.529815	-1.76889	0.00232919	0.00232919	0.0147861	1707	tags=36%, list=13%, signal=31%	SLC37A4/ATP1A1/PLCB3/MGAM2/AMY2B/LOC124905666/LOC124905668/LOC128966568/LOC128966570/AMY1A/LCT/SLC5A1/AMY2A/SLC2A5
hsa04724	Glutamatergic synapse	97	0.402757	1.6255	0.00237376	0.00237376	0.0147861	2661	tags=37%, list=20%, signal=30%	PRKCG/ADCY1/GNAI1/GRIN3B/ADCY7/LZTS3/GRIK3/DLGAP1/GRK3/SLC1A3/ADCY5/GRM5/GNB4/GRIN2D/PLA2G4E/ITPR1/PLCB4/PRKCA/GNAS/GRIA4/SLC17A7/HOMER3/ADCY3/ADCY6/PRKCB/GRIK4/GRIN2A/GRM2/SLC1A2/GRIN3A/GNB1/GNAO1/PPP3CC/GNB2/DLG4/GRM4
hsa05321	Inflammatory bowel disease	30	0.56181	1.8	0.00249325	0.00249325	0.0147861	1235	tags=37%, list=9%, signal=33%	TLR5/IL17A/FOXP3/TLR4/RORC/HLA-DPA1/RELA/IL23R/IL12B/IL1B/TGFB2
hsa04740	Olfactory transduction	35	0.536774	1.77854	0.00250209	0.00250209	0.0147861	2544	tags=46%, list=19%, signal=37%	SLC8A2/PDE1A/ARRB1/PDE1C/PDE2A/GRK3/ANO2/PRKG2/CNGB1/CNGA2/ADCY3/GNB1/CAMK2D/CAMK2A/SLC24A4/GUCY2D
hsa04911	Insulin secretion	73	0.426504	1.64105	0.00254345	0.00254345	0.0147861	2636	tags=41%, list=20%, signal=33%	PRKCG/ADCY1/KCNN1/ADCY7/SLC2A1/KCNN4/GCK/ATF6B/STX1A/ADCY5/PLCB4/PRKCA/GNAS/RAPGEF4/RAB3A/ADCYAP1R1/PCLO/ADCY3/ABCC8/ATP1B2/ADCY6/PRKCB/RYR2/CREB5/CAMK2D/KCNN2/CAMK2A/KCNMA1/VAMP2/ATP1A3
hsa04979	Cholesterol metabolism	43	-0.510299	-1.74187	0.00271108	0.00271108	0.0154103	3478	tags=51%, list=26%, signal=38%	LDLRAP1/LIPC/SCARB1/VAPA/PLTP/CETP/VDAC2/APOH/LIPA/CYP27A1/CYP7A1/APOB/STAR/NPC2/ABCG8/NCEH1/APOA1/CD36/APOE/ABCG5/APOA4/CIDEB
hsa04540	Gap junction	72	0.422779	1.62211	0.00338839	0.00338839	0.0188027	2252	tags=35%, list=17%, signal=29%	GJA1/PRKCG/ADCY1/PDGFD/GNAI1/ADCY7/ADRB1/SRC/ADCY5/GRM5/ITPR1/PRKG2/PLCB4/TUBA3C/DRD2/PRKCA/PDGFC/GNAS/ADCY3/MAP3K2/ADCY6/PRKCB/HTR2C/MAP2K5/GUCY1A2
hsa03060	Protein export	28	-0.575088	-1.79589	0.00345489	0.00345489	0.0188027	3984	tags=57%, list=30%, signal=40%	SGTA/SEC61A1/BAG6/GET1/SRP14/TMEM208/UBL4A/IMMP2L/SEC11A/GET4/SPCS3/SPCS1/SRPRB/SEC61B/SRP9/SEC61G
hsa05031	Amphetamine addiction	54	0.454876	1.65775	0.00373521	0.00373521	0.0199048	3694	tags=50%, list=28%, signal=36%	PRKCG/GRIN3B/ATF6B/SLC18A1/STX1A/ADCY5/GRIN2D/PPP1R1B/PRKCA/GNAS/FOSB/GRIA4/PRKCB/SLC6A3/GRIN2A/CREB5/GRIN3A/CAMK2D/CAMK2A/PPP3CC/CACNA1D/JUN/PRKACB/GRIN2B/PPP3CA/CAMK4/GRIN1
hsa00130	Ubiquinone and other terpenoid-quinone biosynthesis	11	-0.732872	-1.78318	0.00430866	0.00430866	0.022492	3223	tags=82%, list=24%, signal=62%	COQ5/COQ7/VKORC1/COQ3/NQO1/TAT/COQ6/COQ4/HPD
hsa04934	Cushing syndrome	135	0.351066	1.49124	0.00487049	0.00487049	0.0249164	2591	tags=30%, list=20%, signal=24%	PDE8B/NR5A1/ADCY1/AIPL1/GNAI1/ADCY7/WNT8A/WNT8B/ARNT/WNT3A/ATF6B/CYP21A2/WNT3/ADCY5/DVL1/APC2/LEF1/FZD4/ITPR1/WNT16/CRHR2/HSD3B2/WNT7B/PLCB4/WNT10A/WNT1/BRAF/GNAS/E2F2/CACNA1I/ADCY3/CRHR1/ADCY6/TCF7L2/CREB5/WNT4/CAMK2D/CAMK2A/PBX1/FZD3
hsa04977	Vitamin digestion and absorption	22	-0.599748	-1.75961	0.00503193	0.00503193	0.0252376	3219	tags=59%, list=24%, signal=45%	SCARB1/LMBRD1/SLC23A1/CUBN/SLC52A3/APOB/AMN/SLC19A2/APOA1/TCN2/BTD/APOA4/RBP2
hsa04261	Adrenergic signaling in cardiomyocytes	123	0.362508	1.51918	0.00524246	0.00524246	0.0257878	3167	tags=33%, list=24%, signal=26%	PIK3R6/SLC8A2/CACNB4/ADCY1/GNAI1/CACNA2D3/ADCY7/ADRB1/ATF6B/ADCY5/SCN5A/ADRB2/SLC9A1/CACNB2/PLCB4/PRKCA/GNAS/RAPGEF4/CACNG2/ADCY3/ATP1B2/ADCY6/CACNA2D1/RYR2/CREB5/CAMK2D/BCL2/CAMK2A/ATP2B1/PPP2R3A/ATP1A3/PPP2R5B/TNNT2/SCN1B/CACNA2D4/ATP2B2/CACNB1/PPP2R2C/ATP2B3/CACNA1D/AKT3
hsa04623	Cytosolic DNA-sensing pathway	48	-0.476102	-1.66313	0.00600659	0.00600659	0.02837	2184	tags=35%, list=16%, signal=30%	FADD/NFKBIA/STING1/POLR3H/CASP1/POLR2E/POLR3D/POLR2K/NLRP3/DNASE2B/CASP8/POLR2H/POLR2L/RIPK1/PYCARD/IRF3/POLR3K
hsa04142	Lysosome	121	-0.368451	-1.51471	0.00605282	0.00605282	0.02837	3539	tags=42%, list=27%, signal=31%	CTSC/AGA/AP1S2/MEAK7/SMPD1/CLN5/ATP6V0D1/AP4B1/ATP6V0B/GALNS/CTSA/NAPSA/CTSB/PSAP/ACP2/IDUA/CTSZ/PPT1/CD164/PLA2G15/LIPA/TPP1/CTSD/CLTA/AP1G2/SGSH/SLC11A2/CTSO/HYAL4/GALC/LGMN/CLN3/AP3S2/CTSH/CTSL/CTSS/ASAH1/CD63/IGF2R/CTSV/AP1S3/NPC2/DNASE2B/CD68/CTSK/AP4S1/GM2A/LAPTM5/DMXL1/ACP5/ARSA
hsa04012	ErbB signaling pathway	73	0.409717	1.57645	0.00614667	0.00614667	0.02837	3186	tags=37%, list=24%, signal=28%	PRKCG/BUB1B-PAK6/PAK6/SRC/NRG2/PAK5/MAPK10/MAP2K7/PTK2/PRKCA/BRAF/STAT5A/STAT5B/SHC2/CBLB/ABL2/PRKCB/CAMK2D/AREG/CAMK2A/PIK3CA/SOS1/GSK3B/P3R3URF-PIK3R3/JUN/AKT3/PIK3CB
hsa05033	Nicotine addiction	36	0.507975	1.69343	0.0062513	0.0062513	0.02837	2588	tags=50%, list=20%, signal=40%	GABRA2/GRIN3B/GABRA3/GABRG1/GABRA4/GRIN2D/GABRP/GABRB2/GABRG3/GRIA4/CHRNB2/SLC17A7/GABRA1/CACNA1B/GABRB3/GRIN2A/GRIN3A/SLC32A1
hsa05030	Cocaine addiction	43	0.478548	1.6616	0.00640761	0.00640761	0.02837	2350	tags=40%, list=18%, signal=33%	GNAI1/GRIN3B/ATF6B/SLC18A1/CDK5R1/ADCY5/GRIN2D/RELA/PPP1R1B/DRD2/GNAS/FOSB/SLC6A3/GRIN2A/GRM2/CREB5/GRIN3A
hsa04929	GnRH secretion	54	0.444799	1.62103	0.00643287	0.00643287	0.02837	3186	tags=46%, list=24%, signal=35%	PRKCG/KCNN1/ARRB1/KCNN4/HCN3/ITPR1/KCNJ9/PLCB4/GABBR1/GPER1/PRKCA/CACNA1I/HCN1/PRKCB/TRPC4/KCNN2/PIK3CA/GABBR2/KCNJ11/P3R3URF-PIK3R3/KCNJ3/CACNA1D/TRPC5/AKT3/PIK3CB
hsa04921	Oxytocin signaling pathway	123	0.356161	1.49258	0.00655308	0.00655308	0.0284103	3155	tags=32%, list=24%, signal=24%	ROCK2/PIK3R6/CACNB4/PRKCG/ADCY1/GNAI1/CACNA2D3/ADCY7/SRC/TRPM2/ADCY5/PLA2G4E/ITPR1/CACNB2/KCNJ9/PLCB4/PRKCA/GNAS/NFATC2/CACNG2/ADCY3/ADCY6/PRKCB/CACNA2D1/MAP2K5/PRKAG2/GUCY1A2/RYR2/CAMK2D/CAMK2A/GNAO1/PPP3CC/MEF2C/CACNA2D4/KCNJ3/CACNB1/GUCY1A1/CACNA1D/JUN
hsa00270	Cysteine and methionine metabolism	45	-0.481539	-1.6596	0.00695652	0.00695652	0.0296568	3349	tags=49%, list=25%, signal=37%	MAT2B/LACC1/GOT2/PSAT1/MDH2/MAT1A/MPST/LDHB/KYAT1/MTAP/AHCY/DNMT3A/SDSL/MAT2A/MDH1/TAT/GCLM/GNMT/KYAT3/ADI1/APIP/CDO1
hsa00860	Porphyrin metabolism	32	-0.520892	-1.67367	0.00834303	0.00834303	0.0349846	3360	tags=56%, list=25%, signal=42%	ALAS1/PPOX/UGT2B15/COX15/UGT1A8/HCCS/FTH1/UGT2A2/HMOX2/CPOX/ALAD/FTL/FECH/ALAS2/BLVRB/HEPHL1/UGT1A9/EARS2
hsa00620	Pyruvate metabolism	37	-0.494734	-1.63989	0.00883087	0.00883087	0.036433	4889	tags=68%, list=37%, signal=43%	ALDH7A1/PDHA1/DLD/LDHA/ALDH9A1/ACAT1/ME3/PDHB/ACSS1/ALDH3A2/PCK1/PKLR/AKR1A1/MDH2/PC/LDHB/GLO1/ME2/HAGH/MDH1/ADH5/GRHPR/ALDH2/ADH1A/ADH4
hsa04925	Aldosterone synthesis and secretion	82	0.385701	1.51403	0.0104634	0.0104634	0.0424829	2636	tags=32%, list=20%, signal=26%	PRKCG/ADCY1/NR4A2/KCNK9/ADCY7/ATF6B/CYP21A2/PDE2A/ADCY5/ITPR1/HSD3B2/PLCB4/PRKCA/GNAS/PRKD1/CACNA1I/ADCY3/ATP1B2/ADCY6/PRKCB/CREB5/CYP11B2/CAMK2D/CAMK2A/ATP2B1/ATP1A3
hsa04971	Gastric acid secretion	59	0.41788	1.54744	0.0113972	0.0113972	0.0455514	2056	tags=32%, list=16%, signal=27%	PRKCG/ADCY1/GNAI1/ADCY7/KCNJ15/KCNJ16/ADCY5/SLC9A1/KCNJ10/ITPR1/SSTR2/KCNK10/PLCB4/PRKCA/GNAS/ADCY3/ATP1B2/ADCY6/PRKCB
hsa04310	Wnt signaling pathway	144	0.332661	1.42661	0.0116123	0.0116123	0.0456971	2769	tags=32%, list=21%, signal=26%	ROCK2/PRKCG/NLK/SMAD4/LRP6/WNT8A/WNT8B/WNT3A/WNT3/FOSL1/DVL1/APC2/LEF1/NKD2/FZD4/CCDC88C/MAPK10/WNT16/SOX17/WNT7B/NKD1/PLCB4/WNT10A/PRKCA/WNT1/NFATC2/VANGL1/PRICKLE3/CXXC4/PRICKLE1/CACYBP/PRKCB/TCF7L2/RSPO1/LGR6/CSNK2A1/WNT4/CAMK2D/CAMK2A/LZTS2/PPP3CC/FZD3/PRICKLE2/GSK3B/VANGL2/DKK1
hsa05226	Gastric cancer	123	0.345781	1.44908	0.012014	0.012014	0.0459797	2591	tags=28%, list=20%, signal=23%	RXRA/FGF5/TGFBR1/SMAD4/LRP6/WNT8A/WNT8B/WNT3A/WNT3/JUP/RXRB/DVL1/APC2/LEF1/FZD4/FGF21/WNT16/TGFB2/WNT7B/WNT10A/WNT1/BRAF/SHC2/E2F2/CTNNA2/TCF7L2/RXRG/WNT4/MET/BCL2/POLK/PIK3CA/SOS1/FGF17/FZD3
hsa04630	JAK-STAT signaling pathway	88	-0.38429	-1.50421	0.0120437	0.0120437	0.0459797	1191	tags=18%, list=9%, signal=17%	IL11/IFNAR1/SOCS4/IL12RB2/IRF9/EPO/IL22RA1/SOCS2/STAT4/GH1/IL13RA2/IL20RA/CLCF1/IL7R/PRL/PDGFA
hsa05142	Chagas disease	72	0.390911	1.49984	0.0124947	0.0124947	0.0470002	2038	tags=26%, list=15%, signal=22%	GNA14/ADCY1/TRAF6/GNAI1/TGFBR1/IRAK1/TLR4/RELA/IL12B/MAPK10/IL1B/TGFB2/C1QA/CD247/PLCB4/GNAS/CFLAR/IKBKG/FAS
hsa04744	Phototransduction	23	0.558036	1.67799	0.0127861	0.0127861	0.0473994	3348	tags=57%, list=25%, signal=42%	GUCY2F/PDE6A/GUCA1A/CNGB1/PDE6B/SAG/GNB1/GRK1/GUCY2D/GNAT2/RHO/GRK7/CNGA1
hsa04742	Taste transduction	43	0.455587	1.58188	0.0130219	0.0130219	0.0475838	1997	tags=35%, list=15%, signal=30%	GABRA2/HTR1B/GABRA3/PDE1A/PDE1C/PKD2L1/GABRA4/TAS1R3/HTR1F/HCN4/PLCB4/GABBR1/HTR3A/ADCY6/GABRA1
hsa00260	Glycine, serine and threonine metabolism	35	-0.486871	-1.59704	0.0136381	0.0136381	0.0491336	4352	tags=60%, list=33%, signal=40%	PGAM2/BHMT/AGXT/PIPOX/LOC102724560/CBS/SHMT1/ALAS1/AMT/PSAT1/GLYCTK/AOC2/SDSL/PGAM1/SARDH/GAMT/GNMT/GRHPR/GCSH/ALAS2/DAO
hsa01524	Platinum drug resistance	51	-0.436835	-1.54512	0.01425	0.01425	0.0506248	1172	tags=22%, list=9%, signal=20%	MGST1/GSTM3/ERCC1/BAD/GSTA1/CASP8/MGST3/MGST2/GSTT2B/GSTO1/GSTP1
hsa05146	Amoebiasis	68	0.393623	1.49773	0.0153781	0.0153781	0.0538844	1544	tags=25%, list=12%, signal=22%	GNA14/PRKCG/ADCY1/ARG1/ITGB2/TLR4/LAMA1/RELA/IL12B/PTK2/IL1B/SERPINB9/TGFB2/PLCB4/PRKCA/GNAS/COL4A4
hsa00071	Fatty acid degradation	36	-0.480465	-1.5846	0.0157601	0.0157601	0.0539995	2021	tags=56%, list=15%, signal=47%	CPT1B/ALDH9A1/ACAT1/ECI2/ACSL1/ACOX1/CPT2/ALDH3A2/ACAA1/ECHS1/ACADM/HADH/ADH5/ACADL/ALDH2/ECI1/ADH1A/ACSL5/ADH4/EHHADH
hsa00590	Arachidonic acid metabolism	33	-0.491954	-1.59112	0.0158332	0.0158332	0.0539995	1936	tags=30%, list=15%, signal=26%	EPHX2/PTGES3/PTGR2/PLA2G1B/PTGDS/GPX4/LTA4H/HPGD/PLA2G12B/PTGS2
hsa04670	Leukocyte transendothelial migration	92	-0.371093	-1.46414	0.0162738	0.0162738	0.0547721	3060	tags=39%, list=23%, signal=30%	EZR/VASP/MMP2/CTNNA1/RHOA/PLCG2/ACTN1/ACTB/JAM2/NCF4/PXN/CXCR4/ITGB1/MYL11/CLDN5/RAC1/VAV3/CD99L2/MYL12A/F11R/MAPK12/CLDN4/CLDN15/CLDN11/CLDN20/CLDN23/OCLN/CLDN8/CYBA/CLDN22/MYL7/RAC2/CLDN7/ITK/MMP9/CLDN1
hsa05207	Chemical carcinogenesis - receptor activation	157	0.319039	1.38549	0.0174536	0.0174536	0.0579797	2126	tags=25%, list=16%, signal=21%	PRKCG/ADCY1/AIPL1/RXRA/GNAI1/FGF5/UGT1A7/ADCY7/CHRNA3/ARRB1/ADRB1/VDR/ARNT/ATF6B/KPNA7/MIR98/SRC/ADCY5/RXRB/ADRB2/RELA/AR/UGT2A1/MIRLET7G/BCL6/PRKCA/WNT1/GNAS/STAT5A/STAT5B/CHRNB2/ADCY3/KPNA1/ADCY6/STAT3/PRKCB/CACNA1B/RXRG/DLL3
hsa04713	Circadian entrainment	83	0.367184	1.44515	0.0191898	0.0191898	0.06293	2579	tags=36%, list=19%, signal=29%	PRKCG/ADCY1/GNAI1/ADCY7/ADCY5/GNB4/GRIN2D/PER3/ITPR1/KCNJ9/PRKG2/PLCB4/PRKCA/MTNR1B/GNAS/GRIA4/ADCYAP1R1/CACNA1I/MTNR1A/ADCY3/ADCY6/PRKCB/GRIN2A/GUCY1A2/RYR2/GNB1/CAMK2D/CAMK2A/GNAO1/GNB2
hsa05130	Pathogenic Escherichia coli infection	158	-0.320541	-1.36705	0.0195794	0.0195794	0.063395	2817	tags=31%, list=21%, signal=25%	RHOA/TMED10/SEC24A/ACTB/MYO1C/TUBA1B/TUBA4A/ITGB1/CLDN5/ARPC4/FADD/ARPC1B/RAC1/TRADD/NFKBIA/CASP1/NHERF1/WASF2/TMBIM6/BRK1/TUBB6/PTPN6/TNFSF10/MYO1F/CYTH2/ARPC3/MAPK12/MYO1G/CLDN4/CLDN15/CLDN11/TUBA8/NLRP3/CLDN20/HCLS1/RPS3/CLDN23/CASP8/OCLN/CLDN8/CYTH4/GAPDH/CLDN22/LPAR2/ACTR2/RIPK1/PYCARD/CLDN7/CLDN1
hsa04060	Cytokine-cytokine receptor interaction	105	-0.35036	-1.41067	0.0211268	0.0211268	0.06755	1705	tags=26%, list=13%, signal=23%	IL17RC/CXCL14/TNFSF10/BMP6/IL11/BMP8B/IFNAR1/TNFRSF9/EDAR/IL34/CXCR3/IL12RB2/TNFSF11/EPO/GDF6/NGF/IL22RA1/BMP2/GH1/IL13RA2/IL20RA/CLCF1/IL7R/PRL/TNFSF13B/TNFRSF14/CCR9
hsa05133	Pertussis	48	0.426466	1.51616	0.0214832	0.0214832	0.0678416	1307	tags=29%, list=10%, signal=26%	TRAF6/GNAI1/IRAK1/ITGB2/TLR4/RELA/IRF8/IL12B/MAPK10/TIRAP/IL1B/C1QA/C4A_2/C4A
hsa00360	Phenylalanine metabolism	12	-0.646458	-1.61367	0.0218239	0.0218239	0.068077	3147	tags=58%, list=24%, signal=45%	GOT2/AOC2/TAT/ALDH3B1/PAH/HPD/MIF
hsa03250	Viral life cycle - HIV-1	49	0.420999	1.50175	0.0228405	0.0228405	0.07039	2538	tags=33%, list=19%, signal=26%	MX1/BICD2/SERINC3/KAT2A/HGS/CCNT1/CCR5/MLLT3/PSIP1/VPS4A/MAP1S/MAP1B/SUPT5H/KAT2B/MAP1A/SAMHD1
hsa04022	cGMP-PKG signaling pathway	131	0.324039	1.3721	0.0236307	0.0236307	0.0717627	2636	tags=26%, list=20%, signal=21%	ROCK2/PIK3R6/SLC8A2/ADCY1/GNAI1/ADCY7/SRF/PDE3A/ADRB1/ATF6B/PDE2A/ADCY5/GATA4/ADRB2/NPPC/ITPR1/ADRA2B/PRKG2/PLCB4/PDE3B/NFATC2/CNGB1/ADCY3/ATP1B2/ADCY6/MEF2B/BORCS8-MEF2B/GUCY1A2/CREB5/GNA13/KCNMA1/PPP3CC/ATP2B1/ATP1A3
hsa00470	D-Amino acid metabolism	6	-0.772665	-1.57545	0.0238471	0.0238471	0.0717627	2408	tags=67%, list=18%, signal=55%	GLS/SRR/DGLUCY/DAO
hsa04614	Renin-angiotensin system	15	-0.596454	-1.58518	0.0267857	0.0267857	0.0796686	3269	tags=60%, list=25%, signal=45%	ENPEP/CTSA/REN/ATP6AP2/AGT/CMA1/AGTR2/ACE2/ACE
hsa05166	Human T-cell leukemia virus 1 infection	164	0.306315	1.34007	0.0272727	0.0272727	0.0801848	2559	tags=23%, list=19%, signal=18%	ADCY1/TGFBR1/SMAD4/ADCY7/SRF/KAT2A/ITGB2/CRTC3/SLC2A1/ATF6B/IL2RB/NRP1/FOSL1/ADCY5/HLA-DPA1/RELA/MAP3K14/MAPK10/MAD1L1/TGFB2/CD40/STAT5A/STAT5B/NFATC2/E2F2/RANBP3/ADCY3/IKBKG/ADCY6/NFKB2/KAT2B/CREB5/EGR2/CDC23/PIK3CA/CRTC1/PPP3CC
hsa04726	Serotonergic synapse	83	0.354505	1.39525	0.0294243	0.0294243	0.0855276	2579	tags=34%, list=19%, signal=27%	HTR7/PRKCG/HTR1B/GNAI1/SLC18A1/ADCY5/GNB4/PLA2G4E/ITPR1/HTR1F/KCNJ9/PLCB4/PRKCA/BRAF/GABRB2/GNAS/HTR3A/KCND2/PRKCB/CACNA1B/GABRB3/HTR2C/HTR1D/GNB1/KCNN2/TPH1/GNAO1/GNB2
hsa04725	Cholinergic synapse	99	0.340659	1.37994	0.0298475	0.0298475	0.085783	2579	tags=27%, list=19%, signal=22%	PIK3R6/PRKCG/ADCY1/GNAI1/CHRM4/ADCY7/CHRNA3/CHRM1/ADCY5/GNB4/ITPR1/CHAT/PLCB4/PRKCA/CHRNB2/ADCY3/ADCY6/PRKCB/CACNA1B/CREB5/GNB1/CAMK2D/BCL2/CAMK2A/PIK3CA/GNAO1/GNB2
hsa05414	Dilated cardiomyopathy	86	0.351976	1.39526	0.0304061	0.0304061	0.0864174	3416	tags=36%, list=26%, signal=27%	SLC8A2/CACNB4/ADCY1/CACNA2D3/ADCY7/ADRB1/LAMA1/ADCY5/ITGB7/CACNB2/TGFB2/SNTA1/GNAS/DTNA/TTN/MYBPC3/CACNG2/ADCY3/ADCY6/CACNA2D1/RYR2/TNNT2/CACNA2D4/CACNB1/SGCG/CACNA1D/ITGA9/ITGA2B/PRKACB/DMD/DAG1
hsa05418	Fluid shear stress and atherosclerosis	106	-0.338841	-1.36559	0.032037	0.032037	0.0900521	2943	tags=33%, list=22%, signal=26%	IL1R2/RAC3/MMP2/RHOA/CAV1/ACTB/TRPV4/SUMO1/NOX1/EDN1/DUSP1/SQSTM1/NQO1/RAC1/CAV3/SDC4/CTSL/TXN/KDR/CAV2/PLAT/MGST1/MAPK12/GSTM3/KLF2/GSTA1/MGST3/MGST2/GSTT2B/CYBA/GSTO1/GSTP1/RAC2/MMP9/PDGFA
hsa04210	Apoptosis	108	-0.338247	-1.36882	0.0327266	0.0327266	0.0909904	2685	tags=31%, list=20%, signal=25%	ACTB/BIRC5/TUBA1B/MCL1/TUBA4A/NRAS/CTSZ/XIAP/ITPR2/DIABLO/FADD/CTSD/TRADD/NFKBIA/CTSO/PIDD1/CAPN2/PARP4/CTSH/CTSL/CTSS/TNFSF10/GADD45A/CTSV/ITPR3/PRF1/BAD/TUBA8/NGF/CTSK/CASP8/RIPK1/CASP6
hsa05160	Hepatitis C	113	-0.334038	-1.35851	0.0345337	0.0345337	0.0941986	1168	tags=17%, list=9%, signal=15%	IFNAR1/PPARA/CLDN4/IRF9/CLDN15/CLDN11/BAD/CLDN20/CLDN23/CASP8/OCLN/CLDN8/CLDN22/EIF2AK2/RIPK1/RSAD2/CLDN7/IRF3/CLDN1
hsa04728	Dopaminergic synapse	109	0.328087	1.34825	0.0352452	0.0352452	0.0941986	3871	tags=41%, list=29%, signal=29%	PRKCG/GNAI1/ARRB1/ATF6B/SLC18A1/ADCY5/GNB4/ITPR1/MAPK10/KCNJ9/PLCB4/PPP1R1B/DRD2/PRKCA/GNAS/GRIA4/DRD4/PRKCB/CACNA1B/SLC6A3/GRIN2A/CREB5/GNB1/CAMK2D/CAMK2A/KIF5C/GNAO1/PPP3CC/GNB2/PPP2R3A/GSK3B/PPP2R5B/KCNJ3/PPP2R2C/CACNA1D/AKT3/PRKACB/GRIN2B/PPP3CA/KCNJ5/CLOCK/GSK3A/DRD3/PPP2R5C/GNAL
hsa04610	Complement and coagulation cascades	56	-0.398739	-1.4363	0.0353506	0.0353506	0.0941986	3526	tags=38%, list=27%, signal=28%	SERPINF2/KNG1/CPB2/C8G/TFPI/VTN/F2RL2/F13A1/SERPINA1/FGG/SERPINE1/MASP1/C4BPA/C6/PLAT/F13B/BDKRB1/CFD/C1QC/F9/VWF
hsa00730	Thiamine metabolism	13	-0.605662	-1.54236	0.0353535	0.0353535	0.0941986	4121	tags=77%, list=31%, signal=53%	THTPA/NTPCR/NFS1/AK7/AK4/AK1/ALPI/AK2/AK8/TPK1
hsa00010	Glycolysis / Gluconeogenesis	51	-0.406165	-1.43664	0.0369728	0.0369728	0.0972499	4928	tags=69%, list=37%, signal=43%	HK2/ALDH7A1/ALDOC/PDHA1/DLD/LDHA/GAPDHS/PGAM2/PGK1/ALDH9A1/ENO1/PDHB/ACSS1/ALDH3A2/PCK1/PKLR/AKR1A1/ALDOB/ENO3/MINPP1/TPI1/G6PC1/GPI/LDHB/PGAM1/ALDH3B1/ENO4/FBP2/ADH5/GALM/ALDH2/ADH1A/ADH4/FBP1/GAPDH
hsa04915	Estrogen signaling pathway	94	0.337551	1.3569	0.0372591	0.0372591	0.0972499	3336	tags=35%, list=25%, signal=26%	ADCY1/GNAI1/ADCY7/ATF6B/SRC/ADCY5/HSPA1L/ITPR1/KCNJ9/PLCB4/GABBR1/GPER1/GREB1/RARA/GNAS/SHC2/OPRM1/ADCY3/ADCY6/CREB5/BCL2/PIK3CA/SOS1/GNAO1/GABBR2/P3R3URF-PIK3R3/KCNJ3/NCOA1/JUN/AKT3/PIK3CB/SP1/PRKACB
hsa03273	Virion - Lassa virus and SFTS virus	14	0.587617	1.54627	0.037732	0.037732	0.0974893	4154	tags=64%, list=31%, signal=44%	PCDH9/PCDH20/PCDH7/MYH14/PCDH11X/DAG1/LAMP1/MYH9/PCDH1
hsa04520	Adherens junction	84	0.346552	1.36768	0.0383713	0.0383713	0.0981499	2395	tags=25%, list=18%, signal=21%	ROCK2/HEG1/NLK/TGFBR1/SMAD4/FARP2/RADIL/PARD3/WASF3/SRC/FER/LEF1/WASF1/IGF1R/RASIP1/SMURF2/CTNNA2/TCF7L2/NECTIN2/CSNK2A1/MET
hsa01200	Carbon metabolism	105	-0.333259	-1.34182	0.0398443	0.0398443	0.0994651	4352	tags=50%, list=33%, signal=34%	PGAM2/PGK1/ACAT1/ME3/H6PD/AGXT/TKTL2/ENO1/PDHB/ACOX1/PGP/ACSS1/ALDH6A1/PKLR/PRPS1/SHMT1/IDH3A/G6PD/ALDOB/GOT2/ENO3/AMT/PSAT1/MDH2/SUCLG2/PC/TPI1/CAT/GPI/GLYCTK/TKFC/GLUD1/ME2/PGD/HAO1/RPIA/SDSL/PGAM1/IDH1/ECHS1/MDH1/ENO4/SUCLG1/RPE/FBP2/ADH5/RGN/GCSH/SDHD/SDHC/FBP1/GAPDH/ESD
hsa00350	Tyrosine metabolism	27	-0.484315	-1.49711	0.0406347	0.0406347	0.0994651	2337	tags=41%, list=18%, signal=34%	AOC2/TAT/ALDH3B1/ADH5/HGD/GSTZ1/ADH1A/FAHD1/ADH4/HPD/MIF
hsa05223	Non-small cell lung cancer	63	0.371929	1.39161	0.0408034	0.0408034	0.0994651	3240	tags=35%, list=24%, signal=27%	PRKCG/RXRA/RXRB/PRKCA/BRAF/STAT5A/STAT5B/E2F2/STAT3/PRKCB/RXRG/RASSF1/MET/POLK/PIK3CA/KIF5C/SOS1/P3R3URF-PIK3R3/CASP9/AKT3/PIK3CB/DDB2
hsa04926	Relaxin signaling pathway	106	0.326713	1.33934	0.0410691	0.0410691	0.0994651	2579	tags=26%, list=19%, signal=21%	VEGFC/ADCY1/PRKCZ/GNAI1/TGFBR1/ADCY7/ARRB1/ATF6B/SRC/ADCY5/GNB4/RELA/RXFP1/MAPK10/MAP2K7/PLCB4/PRKCA/GNAS/COL4A4/SHC2/ADCY3/ADCY6/CREB5/GNB1/PIK3CA/SOS1/GNAO1/GNB2
hsa00440	Phosphonate and phosphinate metabolism	6	0.74156	1.5181	0.0415906	0.0415906	0.0994651	399	tags=33%, list=3%, signal=32%	CEPT1/SELENOI
hsa04217	Necroptosis	94	-0.34035	-1.34538	0.0416354	0.0416354	0.0994651	2595	tags=30%, list=20%, signal=24%	GLUL/FTH1/CHMP4B/GLUD1/VDAC2/XIAP/SQSTM1/H2AZ2/TYK2/FADD/TRADD/CASP1/CAPN2/CHMP1A/H2AC14/SLC25A4/TNFSF10/FTL/IFNAR1/IRF9/MACROH2A1/NLRP3/CASP8/STAT4/CHMP4C/EIF2AK2/RIPK1/PYCARD
hsa05145	Toxoplasmosis	74	0.354892	1.36902	0.0418959	0.0418959	0.0994651	1271	tags=19%, list=10%, signal=17%	PIK3R6/CIITA/TRAF6/GNAI1/IRAK1/TLR4/LAMA1/HLA-DPA1/RELA/HSPA1L/IL12B/MAPK10/TGFB2/CD40
hsa01212	Fatty acid metabolism	50	-0.404478	-1.42509	0.0422535	0.0422535	0.0994651	4404	tags=62%, list=33%, signal=42%	ELOVL2/TECR/HSD17B12/ACSF3/ACSL4/SCD5/CPT1B/HSD17B8/ACAT1/ACSL1/ACOX1/CPT2/CBR4/SCP2/MECR/ACAA1/FADS2/HACD3/OXSM/HACD4/ELOVL5/PPT1/ECHS1/ACADM/HADH/ACADL/MCAT/ACSL5/EHHADH/ELOVL7/ELOVL1
hsa00340	Histidine metabolism	16	-0.557733	-1.51333	0.0427499	0.0427499	0.0994651	4338	tags=62%, list=33%, signal=42%	UROC1/ALDH9A1/ALDH3A2/HNMT/AMDHD1/CNDP2/ALDH3B1/ALDH2/AOC1/ASPA
hsa04730	Long-term depression	49	0.397557	1.41812	0.0427741	0.0427741	0.0994651	2553	tags=35%, list=19%, signal=28%	PRKCG/GNAI1/GNAZ/PLA2G4E/ITPR1/PRKG2/PLCB4/GRID2/PRKCA/BRAF/IGF1R/GNAS/CRHR1/PRKCB/GUCY1A2/GNA13/GNAO1
hsa04146	Peroxisome	78	-0.355944	-1.36307	0.0442846	0.0442846	0.10159	4177	tags=47%, list=32%, signal=33%	AGXT/ECI2/ACSL1/PIPOX/HMGCL/ACOX1/CROT/SCP2/PAOX/ACOT8/PEX7/PECR/ACAA1/ABCD1/CAT/AGPS/PEX26/DHRS4/HAO1/IDH1/EPHX2/NUDT12/PRDX5/ECH1/MPV17/MPV17L/MVK/NUDT7/GSTK1/ACSL5/DAO/PRDX1/EHHADH/SOD1/MPV17L2/PEX16/ABCD3
hsa04972	Pancreatic secretion	76	-0.356456	-1.36143	0.0444823	0.0444823	0.10159	1682	tags=29%, list=13%, signal=25%	CPA1/ATP1A1/CPB1/CEL/PLCB3/CTRL/ITPR3/TPCN2/AMY2B/PLA2G1B/CTRB1/LOC124905666/LOC124905668/LOC128966568/LOC128966570/AMY1A/SLC26A3/CCKAR/PRSS1/PLA2G12B/AMY2A/CLCA4
hsa04213	Longevity regulating pathway - multiple species	49	0.394797	1.40828	0.0460963	0.0460963	0.103587	3498	tags=37%, list=26%, signal=27%	CRYAB/ADCY1/ADCY7/ADCY5/HSPA1L/CLPB/FOXO1/IGF1R/ADCY3/ADCY6/PRKAG2/PIK3CA/P3R3URF-PIK3R3/AKT3/PIK3CB/PRKACB/PRKAB1/IRS2
hsa04923	Regulation of lipolysis in adipocytes	46	0.402629	1.4153	0.0461667	0.0461667	0.103587	1988	tags=33%, list=15%, signal=28%	ADCY1/GNAI1/ADCY7/ADRB1/PTGER3/NPY1R/ADCY5/ADRB2/ABHD5/PRKG2/FABP4/PDE3B/GNAS/ADCY3/ADCY6
hsa00601	Glycosphingolipid biosynthesis - lacto and neolacto series	15	0.562636	1.50681	0.0470103	0.0470103	0.104563	1263	tags=40%, list=10%, signal=36%	ABO/ST3GAL4/FUT7/B4GALT2/B4GALT4/B3GALT1
hsa04961	Endocrine and other factor-regulated calcium reabsorption	43	0.41055	1.4255	0.0479537	0.0479537	0.104894	3119	tags=40%, list=24%, signal=30%	SLC8A2/PRKCG/VDR/PTH1R/PLCB4/DNM1/PRKCA/GNAS/ATP1B2/ADCY6/PRKCB/CALB1/ATP2B1/ATP1A3/ATP2B2/CLTCL1/ATP2B3
hsa03420	Nucleotide excision repair	56	-0.38831	-1.39874	0.048415	0.048415	0.104894	3528	tags=39%, list=27%, signal=29%	POLR2C/POLR2F/POLD4/POLR2G/RFC4/CDK7/PCNA/POLR2J/RPA2/GTF2H3/CETN2/GTF2H5/POLR2E/POLR2D/POLR2K/RFC3/ERCC1/ERCC2/RBX1/RPA3/POLR2H/POLR2L
hsa00740	Riboflavin metabolism	7	-0.705458	-1.50971	0.0485016	0.0485016	0.104894	923	tags=71%, list=7%, signal=66%	FLAD1/ACP2/BLVRB/RFK/ACP5
hsa00500	Starch and sucrose metabolism	31	-0.455602	-1.45605	0.0487994	0.0487994	0.104894	1233	tags=32%, list=9%, signal=29%	PGM2L1/TREH/MGAM2/AMY2B/LOC124905666/LOC124905668/LOC128966568/LOC128966570/AMY1A/AMY2A
hsa04061	Viral protein interaction with cytokine and cytokine receptor	28	-0.469291	-1.46551	0.049904	0.049904	0.106374	1589	tags=29%, list=12%, signal=25%	CXCL14/TNFSF10/IL34/CXCR3/IL22RA1/IL20RA/TNFRSF14/CCR9
